# Supplementary material for: Sex dimorphism and tissue specificity of gene expression changes in aging mice
Source: Biol Sex Differ. 2024 Oct 31;15:89. doi: 10.1186/s13293-024-00666-4 (PMC11529319; doi:10.1186/s13293-024-00666-4)
Supplement: Supplementary file 8 — Additional file 8: Supplementary tables for results of differentially expressed genes, pathway enrichment analysis, and gene modules analysis. Supplementary table 1. List of differentially expressed genes in comparing females to males in the old age group; Supplementary table 2. List of enriched pathways that are over-presented based on differentially expressed genes detected in each tissue in comparing females to males in the old age group. Supplementary table 3. List of enriched pathways that are over-presented based on up- or down- regulated differentially expressed genes detected in each tissue. Supplementary table 4. List of differentially expressed genes in comparing old to young age group in females and males respectively. Supplementary table 5. List of enriched pathways that are over-presented based on differentially expressed genes detected in each tissue in comparing old to young age group. Supplementary table 6. List of genes in gene module ME4 determined by WGCNA. Supplementary table 7. Results for association of gene module eigenvalues with age group. Supplementary table 8. List of enriched pathways that are over-presented based on hub genes from gene module ME4. [file 13293_2024_666_MOESM8_ESM.xlsx]

## Sheet: Supplementary table 1
	Gene	logFC	AveExpr	t	P.Value	adj.P.Val
Gastrocnemius muscle	Xist	11.9488	3.5937	26.3256	4.21897e-31	7.74772e-27
	Ddx3y	-11.8904	0.53916	-25.7027	1.27743e-30	1.17293e-26
	Eif2s3y	-10.9576	0.180686	-25.4757	1.9179e-30	1.17401e-26
	Kdm5d	-9.12021	-0.473945	-24.4699	1.21837e-29	5.59354e-26
	Uty	-9.83821	-0.445606	-20.004	1.07983e-25	3.96599e-22
	Themis3	-4.99624	-3.70501	-10.5765	1.30501e-14	3.9942e-11
	Nkx2-2os	3.83114	-3.71174	10.4673	1.86726e-14	4.89862e-11
	Mybph	2.96422	-0.237537	9.91725	1.16173e-13	2.66674e-10
	Cdk19	-1.85568	4.74306	-9.77458	1.87756e-13	3.83105e-10
	Vgll2	2.19458	-0.954225	8.71565	7.10369e-12	1.30452e-08
	Slc30a2	-3.36272	-0.28546	-8.59357	1.08781e-11	1.81606e-08
	Tfcp2l1	-3.3683	3.1601	-8.5248	1.38381e-11	2.11769e-08
	H19	2.40843	2.51711	8.04308	7.55034e-11	1.06657e-07
	C7	-4.80601	3.29192	-7.92614	1.14347e-10	1.49991e-07
	Actr3b	-2.25403	1.48538	-7.84018	1.55092e-10	1.89873e-07
	Gadl1	-2.64551	-1.93029	-7.73376	2.26459e-10	2.59918e-07
	Slc15a5	-5.9977	0.520476	-7.19197	1.57599e-09	1.70244e-06
	Cacna2d4	-4.40389	-1.05514	-7.09168	2.24982e-09	2.17451e-06
	Armcx4	1.97724	3.04144	7.10219	2.1656e-09	2.17451e-06
	Rbm3	-1.63417	5.47488	-7.07595	2.37921e-09	2.18459e-06
	Tmem37	-1.87305	4.35023	-7.01258	2.98651e-09	2.56654e-06
	Clec2d	-1.74717	5.98081	-7.00446	3.07471e-09	2.56654e-06
	8430426J06Rik	-3.74253	-2.21094	-6.86655	5.04426e-09	4.02751e-06
	Casr	1.65941	-1.50492	6.71081	8.82108e-09	6.53025e-06
	Mgst1	-1.79909	8.20964	-6.70864	8.89002e-09	6.53025e-06
	1700001O22Rik	-3.99933	-0.393373	-6.61266	1.25499e-08	8.86411e-06
	Erc2	-3.56361	-0.00943438	-6.46216	2.15293e-08	1.41201e-05
	Mir1b	-4.94482	-3.54783	-6.46652	2.12359e-08	1.41201e-05
	Klhl34	2.31504	-1.69588	6.38218	2.86737e-08	1.81574e-05
	2310039L15Rik	2.71528	-3.46408	6.2347	4.86234e-08	2.79038e-05
	Myh7	3.03441	-0.125978	6.24453	4.69443e-08	2.79038e-05
	Casp12	-1.81919	3.52238	-6.2409	4.75558e-08	2.79038e-05
	Odc1	-1.75269	6.56966	-6.17362	6.04936e-08	3.36638e-05
	Tmem100	-2.23005	2.77268	-6.06529	8.90804e-08	4.81139e-05
	Myh10	1.88022	5.22763	6.02701	1.02115e-07	5.35785e-05
	Kcnab1	-2.14586	1.88262	-5.98976	1.16622e-07	5.949e-05
	Ccdc162	-3.1719	0.720275	-5.92836	1.45144e-07	7.20384e-05
	Atp13a5	-1.49018	-2.08765	-5.84691	1.93906e-07	9.37075e-05
	Serinc3	-1.30387	8.69011	-5.8008	2.28411e-07	0.000107552
	A330102I10Rik	2.89783	-3.93779	5.75153	2.72051e-07	0.000124899
	Slc2a3	-2.31431	2.69076	-5.70655	3.19042e-07	0.0001429
	Myom3	2.47388	2.63909	5.67385	3.582e-07	0.000156619
	Ak4	2.63549	2.99713	5.64002	4.03728e-07	0.00017242
	Ctxn3	-1.5695	-0.428333	-5.59243	4.77625e-07	0.000199343
	Kcnf1	-3.56674	-1.58452	-5.5436	5.67613e-07	0.000231637
	Myh2	2.65198	1.95336	5.38651	9.85535e-07	0.000393443
	Odf3l2	-2.57633	-1.23827	-5.33273	1.18971e-06	0.000464847
	Tekt1	-2.3646	-1.0441	-5.29808	1.34284e-06	0.000513749
	Scn1a	-3.28427	-3.84188	-5.27245	1.46895e-06	0.000550528
	Lamb3	2.82779	1.25068	5.2284	1.71232e-06	0.000616571
	Opn1mw	-2.62794	-3.53002	-5.23332	1.68317e-06	0.000616571
	Serpinb6a	-1.42205	6.83162	-5.21121	1.81781e-06	0.000641966
	Ly6g6e	-3.45679	-2.66874	-5.18041	2.02442e-06	0.000694957
	Actc1	2.39827	1.07261	5.17755	2.04355e-06	0.000694957
	Mettl21c	-1.55935	-0.713563	-5.16862	2.10787e-06	0.000703798
	Sult1e1	-7.2071	-0.0862169	-5.14633	2.36966e-06	0.000750283
	Alpk3	1.33696	2.33941	5.13868	2.33867e-06	0.000750283
	BC048679	2.53071	-2.57182	5.13738	2.3493e-06	0.000750283
	Npnt	-1.80683	1.92008	-5.04621	3.22058e-06	0.00100242
	Acoxl	3.80127	-2.59674	5.04094	3.2846e-06	0.00100531
	Per2	-2.06986	4.33472	-5.0254	3.46036e-06	0.00103692
	Kdm5c	0.982661	6.42927	5.02203	3.50082e-06	0.00103692
	Tnnt1	2.28159	1.68675	5.00321	3.73538e-06	0.00108883
	Wbscr17	-1.63643	0.594635	-4.96768	4.22121e-06	0.00121122
	Lao1	-3.27682	-3.01068	-4.92688	4.85854e-06	0.00137265
	Samd10	-1.68411	1.63232	-4.89983	5.32795e-06	0.00148246
	Myog	1.81895	-2.11932	4.87278	5.84485e-06	0.00160201
	Hlf	-1.853	4.47612	-4.84506	6.42554e-06	0.00173527
	Csrp3	2.39474	1.88362	4.81449	7.13171e-06	0.00189807
	Tgm5	3.08618	-4.30228	4.79303	7.67519e-06	0.00198517
	Rhou	1.75546	5.46218	4.79451	7.63381e-06	0.00198517
	Peo1	1.07067	4.60193	4.7798	8.02563e-06	0.00204698
	Best3	1.27336	-1.02098	4.72072	9.80795e-06	0.0024673
	Myh7b	2.88088	-1.49709	4.70717	1.02707e-05	0.0025488
	Chd6	-1.24488	5.51345	-4.69475	1.07091e-05	0.00262215
	Perm1	1.51504	2.26123	4.67393	1.14897e-05	0.00277628
	Esrrb	2.32304	0.397521	4.6438	1.27195e-05	0.00299463
	Abcg4	-2.70566	-0.629014	-4.64642	1.26089e-05	0.00299463
	2310065F04Rik	-1.31904	-0.676321	-4.61606	1.39647e-05	0.00318506
	3110057O12Rik	1.67947	3.22587	4.61509	1.40102e-05	0.00318506
	Mpzl3	-1.68648	0.988617	-4.61428	1.40487e-05	0.00318506
	Myh6	2.63788	-2.50465	4.58897	1.52971e-05	0.0034258
	Tnni1	2.24385	-0.86641	4.55203	1.73127e-05	0.00379435
	1810041H14Rik	-4.18174	-2.2425	-4.54948	1.75626e-05	0.00379435
	Ankrd33b	1.45117	4.3636	4.55065	1.7393e-05	0.00379435
	Adamtsl5	1.17904	3.6539	4.5056	2.02196e-05	0.00426795
	Sbk2	-1.58766	1.11654	-4.50599	2.01931e-05	0.00426795
	Atp1b4	1.82065	-1.67293	4.49956	2.0631e-05	0.00430531
	Oxct2a	-3.42437	-4.14817	-4.46598	2.31106e-05	0.00474205
	Nmb	-2.40473	1.27925	-4.46382	2.32403e-05	0.00474205
	Mib1	-1.2517	5.34194	-4.45607	2.38463e-05	0.00475992
	Homer2	1.92434	4.22992	4.45882	2.36292e-05	0.00475992
	Chrng	3.32279	-3.87569	4.44853	2.44833e-05	0.00483453
	Mybpc1	1.68344	2.17591	4.44053	2.51098e-05	0.00490548
	Adrb2	-1.38668	3.35754	-4.4172	2.71301e-05	0.00524439
	Lypd5	-2.66552	-4.53712	-4.41337	2.74813e-05	0.00525695
	Stab2	-1.5073	3.94703	-4.36689	3.2042e-05	0.00606618
	Bmp8a	-3.32667	-2.30686	-4.33316	3.58681e-05	0.00665334
	Gm19299	-2.08041	-2.29982	-4.33374	3.57416e-05	0.00665334
	Ankrd2	2.09457	0.755073	4.30275	3.95741e-05	0.00726739
	Sstr3	-2.87929	-3.9055	-4.29526	4.05785e-05	0.00737805
	Mhrt	2.16	-4.47375	4.26453	4.4855e-05	0.00807566
	Gm7325	3.27335	-4.15809	4.25397	4.6507e-05	0.0082918
	Myh1	1.67376	2.57277	4.24128	4.83957e-05	0.00854557
	Sub1	-1.09545	5.69294	-4.23553	4.93131e-05	0.00857018
	Smtnl1	1.35451	-0.93628	4.23456	4.94685e-05	0.00857018
	Lrrc52	2.55109	-2.53016	4.22597	5.08829e-05	0.00873283
	Slc4a10	-2.13906	-1.14678	-4.19692	5.59233e-05	0.00950902
	Il1rapl2	2.33996	-4.35608	4.18975	5.72437e-05	0.00964425
	Abcc8	1.47245	-0.834022	4.16284	6.2465e-05	0.0104283
	Dtnb	-1.61114	2.7795	-4.15956	6.31333e-05	0.0104449
	Tmpo	-1.13884	5.96053	-4.1563	6.38022e-05	0.0104613
	Cdh22	2.87314	-3.48055	4.14246	6.67704e-05	0.0107039
	Lmcd1	1.54429	3.65906	4.1457	6.60308e-05	0.0107039
	Kcnc1	1.25743	0.69516	4.14106	6.70303e-05	0.0107039
	Ahdc1	1.13751	5.03628	4.1309	6.92686e-05	0.0109659
	Itpr1	-1.04354	6.47908	-4.12583	7.04115e-05	0.0110516
	Psmd8	-1.10113	7.16099	-4.12222	7.12362e-05	0.0110863
	Dnase1	-1.92929	1.57229	-4.11936	7.18993e-05	0.0110955
	Slc25a34	2.12191	2.07632	4.09884	7.68191e-05	0.0117559
	Tnnc1	2.07199	1.00733	4.09279	7.83296e-05	0.011888
	Xirp1	1.61832	2.75944	4.08824	7.94851e-05	0.0119645
	Egln3	1.86234	4.32121	4.07977	8.16791e-05	0.0121948
	Nodal	-2.89341	-1.96782	-4.07329	8.34677e-05	0.0123613
	Adgrb2	2.92185	-0.624833	4.06534	8.56349e-05	0.0125808
	Mchr1	-1.96558	-2.43476	-4.05713	8.78409e-05	0.0128025
	Hsd11b1	-1.58533	6.23298	-4.03906	9.3077e-05	0.0134588
	Dbh	2.21387	-4.60145	4.0323	9.51176e-05	0.0135406
	Sphk2	1.20741	5.05876	4.03407	9.45781e-05	0.0135406
	Myh13	2.4754	-2.46965	4.02599	9.70715e-05	0.0136726
	Penk	-1.88522	2.03077	-4.02445	9.7534e-05	0.0136726
	Rps21	-1.21159	6.59496	-4.01692	9.99091e-05	0.0138995
	Lrrtm3	-2.71867	-2.75396	-3.98192	0.000111769	0.0154325
	Mir24-2	-3.54041	-2.04993	-3.97878	0.000113376	0.0155376
	Gm4841	-1.63175	1.43696	-3.96281	0.000118707	0.0161476
	Kcnj3	-2.11563	-3.41325	-3.95486	0.000121747	0.0164394
	Gm5105	1.23042	-1.20324	3.94345	0.000126229	0.0169202
	Pax3	-2.24413	-3.99423	-3.9401	0.000127584	0.0169779
	Pla2g5	2.07971	-0.517524	3.92044	0.000135772	0.0179375
	Chrna9	2.7923	-3.58486	3.91443	0.000138493	0.0181664
	Aldoart1	2.39064	0.443702	3.89996	0.000144868	0.0188678
	Myh3	2.12331	-1.88649	3.88279	0.000152905	0.0197742
	Kcng2	2.96654	-1.0658	3.87236	0.000158256	0.0203231
	Obsl1	1.10428	3.57264	3.85935	0.000164596	0.0209906
	Gm10637	2.31554	-4.24854	3.85674	0.000165974	0.0210203
	Rab17	2.77552	-1.30443	3.84819	0.000170625	0.0213154
	Ly6g6d	-3.07049	-2.76672	-3.8487	0.000170568	0.0213154
	1700022I11Rik	-2.31969	-4.17648	-3.82133	0.000185455	0.0230115
	Gdap1	-1.18623	-0.259258	-3.79786	0.000199533	0.0245921
	Dapp1	1.73252	2.09649	3.76627	0.000220155	0.0269529
	Neu2	1.13336	0.306676	3.75846	0.000225556	0.0274312
	Aldh1a2	-1.69109	1.71183	-3.74547	0.00023483	0.0283711
	Nmrk2	-1.21945	-0.315057	-3.7412	0.000237963	0.0283763
	Rhbdl1	1.28442	4.78513	3.74165	0.000237629	0.0283763
	Zdhhc23	2.34287	-0.811669	3.73723	0.000240952	0.0285474
	Dusp18	1.63542	2.02452	3.73315	0.000243965	0.028719
	Slc25a30	-2.34312	3.61711	-3.70958	0.000262458	0.0306993
	Inmt	-1.78835	6.52685	-3.70558	0.000265661	0.0308772
	1190003K10Rik	2.45459	-4.37289	3.69615	0.000273599	0.0314023
	A730036I17Rik	2.55917	-3.08494	3.69652	0.000273347	0.0314023
	Kcnq3	2.48033	-4.33931	3.66171	0.000304182	0.0346956
	Calm4	-2.79437	-3.99726	-3.65051	0.000315152	0.035725
	Fat2	2.20869	-3.69507	3.63557	0.000329417	0.0368867
	Fam83d	-2.12542	0.817212	-3.63743	0.000327531	0.0368867
	Ces5a	2.41278	-4.15025	3.63166	0.000333465	0.0371136
	Ppp1r3d	1.4129	1.92097	3.60338	0.000363368	0.0401981
	Frem2	1.76853	-1.23319	3.54717	0.000430917	0.0473854
	Htra4	-2.55656	2.44383	-3.53753	0.000444043	0.0485382
Liver	Mup20	-8.83795	-0.416504	-28.4828	1.06793e-32	1.96115e-28
	Kdm5d	-9.29352	-0.473945	-24.7049	7.85918e-30	7.2163e-26
	Eif2s3y	-10.5876	0.180686	-24.4052	1.38025e-29	8.44899e-26
	Xist	11.9207	3.5937	23.4714	8.2555e-29	3.03208e-25
	Ddx3y	-10.9808	0.53916	-23.4924	7.89759e-29	3.03208e-25
	Sult2a1	13.9106	-2.03371	21.7412	2.67512e-27	8.18764e-24
	1600002H07Rik	-3.04951	3.23429	-20.7065	2.322e-26	6.09161e-23
	Serpina1e	-5.81126	1.18271	-20.4978	3.64472e-26	8.36644e-23
	Cyp2d9	-6.50995	-1.02029	-19.837	1.55698e-25	3.17694e-22
	Cyp2a4	7.38743	-0.533299	19.6943	2.14238e-25	3.93427e-22
	C8b	-4.03063	-1.00304	-19.0292	9.67441e-25	1.6151e-21
	Sult2a2	13.0744	-2.20685	18.9284	1.24372e-24	1.90331e-21
	Uty	-8.92965	-0.445606	-17.6584	2.47797e-23	3.50042e-20
	Cyp4a12b	-8.97431	-3.61092	-17.6176	2.73662e-23	3.58966e-20
	Cyp2c40	5.27464	-0.976194	16.9752	1.33105e-22	1.62956e-19
	C8a	-3.82187	-0.367709	-16.332	6.79703e-22	7.3424e-19
	Cyp3a44	10.7829	-1.80569	16.356	6.45206e-22	7.3424e-19
	Cyp3a41a	13.2199	-0.826464	15.96	1.8238e-21	1.86068e-18
	Cyp2c69	7.19387	-0.890034	15.8117	2.62897e-21	2.54097e-18
	Slc22a27	3.90158	-2.08229	15.4892	6.16607e-21	5.66168e-18
	Sult2a3	10.8942	-3.22951	14.6568	5.96458e-20	5.21588e-17
	Tff3	-8.83746	-3.41303	-13.6112	1.13524e-18	9.47619e-16
	Cyp2a22	7.31254	-1.85618	13.5526	1.34057e-18	1.07036e-15
	C6	-3.15034	3.53395	-13.2564	3.17455e-18	2.42906e-15
	Adcy1	4.73754	1.34211	12.7795	1.30465e-17	9.58343e-15
	Mug1	-3.0768	0.924049	-12.4529	3.49222e-17	2.46658e-14
	Slc22a26	4.75539	-1.60905	12.3976	4.1318e-17	2.81024e-14
	Cyp3a16	13.1247	-2.49105	12.3467	4.98147e-17	3.26713e-14
	Hamp2	5.08144	-0.696328	12.0237	1.30072e-16	8.23669e-14
	C730027H18Rik	-2.73317	-2.34613	-11.9693	1.53917e-16	9.4218e-14
	Mcm10	-3.16587	0.952478	-11.5624	5.48837e-16	3.25124e-13
	Nt5e	4.33602	3.36086	11.5467	5.7667e-16	3.30936e-13
	Ttc39c	-2.53685	4.11777	-11.4354	8.19839e-16	4.56228e-13
	A1bg	13.4708	1.36733	11.1917	1.85432e-15	9.72937e-13
	Nox4	-4.26691	2.64523	-11.1866	1.80964e-15	9.72937e-13
	Acot3	5.83541	-1.29989	11.1285	2.18091e-15	1.10492e-12
	Cyp4a12a	-9.85549	-3.2643	-11.1259	2.2262e-15	1.10492e-12
	Sult2a5	8.31462	-3.44064	11.085	2.52047e-15	1.21805e-12
	Adgrf1	-6.46271	-2.45839	-10.8324	5.67247e-15	2.67101e-12
	Fam84b	3.51096	3.5589	10.559	1.38173e-14	6.3435e-12
	Scara5	-8.36669	4.52678	-10.5015	1.67994e-14	7.52449e-12
	Abhd2	2.45725	4.42486	10.4614	1.90387e-14	8.32443e-12
	Lppr1	4.38473	-3.65848	10.4359	2.07103e-14	8.84473e-12
	Cdx4	4.78773	-4.08879	10.3035	3.20637e-14	1.33822e-11
	BC048546	-2.43395	-2.22204	-10.2287	4.10842e-14	1.6766e-11
	Ces3a	-2.55117	0.310811	-10.1721	4.95798e-14	1.97931e-11
	Nat8	-5.04995	-2.82259	-10.1117	6.06286e-14	2.3689e-11
	Cyp2c44	-2.05431	3.02303	-9.90305	1.21846e-13	4.66164e-11
	Dpy19l1	-1.64933	4.65864	-9.83033	1.55594e-13	5.83128e-11
	Gm20319	-1.98388	-2.7307	-9.75794	1.98592e-13	7.2939e-11
	Cyp2c54	-3.05991	-0.748597	-9.71151	2.32316e-13	8.36519e-11
	Pygo1	5.36675	1.2576	9.68127	2.5745e-13	9.09195e-11
	Eif4ebp3	-3.05814	3.00204	-9.56934	3.7608e-13	1.30308e-10
	Mup3	-3.06932	1.92716	-9.2162	1.25658e-12	4.27329e-10
	Prom1	4.94042	2.27554	9.15703	1.5405e-12	5.14359e-10
	Cyp3a59	1.90223	-1.62985	9.09472	1.90876e-12	6.25936e-10
	Clec2h	-6.97183	-3.40176	-9.06284	2.13871e-12	6.8904e-10
	Ociad2	-4.26256	3.66015	-9.05281	2.20586e-12	6.9842e-10
	Serpina4-ps1	-7.87138	-2.85652	-9.04478	2.28464e-12	7.11104e-10
	Cib3	-7.07315	-2.5484	-8.81795	4.99845e-12	1.52986e-09
	Hao2	7.10351	-2.51392	8.77302	5.84489e-12	1.7596e-09
	Ugt2b37	5.35925	-2.85813	8.6523	8.86714e-12	2.62639e-09
	Sult2a4	3.94915	-4.40256	8.63768	9.32474e-12	2.71809e-09
	Mup21	-5.32328	-1.99947	-8.61977	9.93371e-12	2.85035e-09
	Abcc4	2.82825	4.00681	8.53437	1.33819e-11	3.7807e-09
	Mug2	-2.74492	-0.0355927	-8.41273	2.05012e-11	5.70431e-09
	Egfr	-2.39841	6.18499	-8.40027	2.14184e-11	5.87056e-09
	Mtnr1a	-3.90229	-3.91887	-8.37123	2.37212e-11	6.40612e-09
	Gstp1	-1.9148	7.23445	-8.34988	2.55689e-11	6.80502e-09
	Lifr	2.62113	7.21146	8.34002	2.6472e-11	6.94473e-09
	Pla2g4f	6.10185	-3.71067	8.31923	2.85476e-11	7.38377e-09
	C9	-2.17716	-0.279231	-8.3025	3.02087e-11	7.7049e-09
	Grm8	-5.739	-2.88926	-8.2804	3.27053e-11	8.22741e-09
	Dpy19l3	-2.56427	3.45177	-8.23997	3.76548e-11	9.3445e-09
	Prlr	2.63504	4.30648	8.21375	4.13036e-11	1.01133e-08
	Atp2b2	4.04109	0.613151	8.1862	4.55246e-11	1.10002e-08
	Gstp2	-2.82656	4.0094	-8.15129	5.14939e-11	1.21584e-08
	Rnaseh2a	-1.54151	3.66043	-8.15048	5.16419e-11	1.21584e-08
	Slco1a1	-5.59204	-1.76678	-8.14206	5.32765e-11	1.23844e-08
	2200002D01Rik	-2.58085	0.755213	-8.09611	6.25848e-11	1.43664e-08
	Tmem64	2.37686	6.51019	8.09036	6.3871e-11	1.44806e-08
	Cldn18	-3.19416	-4.68847	-8.05787	7.16542e-11	1.60471e-08
	Etnk2	-2.04406	1.6723	-8.00379	8.67776e-11	1.91998e-08
	Susd4	-5.3587	-0.368022	-7.99034	9.11207e-11	1.99207e-08
	Acss3	3.31975	4.52799	7.85417	1.47567e-10	3.18815e-08
	Gm12718	-4.92408	-4.15412	-7.82244	1.65296e-10	3.52965e-08
	Capn8	-6.31744	-3.55625	-7.79141	1.85169e-10	3.90855e-08
	9030619P08Rik	3.01207	-0.236128	7.78169	1.90949e-10	3.98475e-08
	Eci3	5.67136	0.583485	7.77128	1.98541e-10	4.09664e-08
	Mettl20	-2.1328	4.24535	-7.65884	2.95736e-10	6.03433e-08
	Aldh3b3	4.06619	-1.94687	7.58234	3.88568e-10	7.8414e-08
	Cux2	6.90526	1.48592	7.57736	3.9832e-10	7.95081e-08
	Cyp2c39	2.68358	-2.68069	7.40292	7.37548e-10	1.45638e-07
	Ptpn9	1.41419	4.78765	7.36656	8.39986e-10	1.64101e-07
	Fam19a2	2.66922	-2.56655	7.17073	1.69381e-09	3.27422e-07
	Ski	1.58992	6.55226	7.07245	2.40931e-09	4.60881e-07
	Akr1b7	3.79232	-2.94869	7.00119	3.11146e-09	5.89061e-07
	Hsd3b1	3.97831	-4.47997	6.99499	3.18171e-09	5.96213e-07
	Tdo2	-2.01711	2.15225	-6.99106	3.22618e-09	5.98441e-07
	Tmc7	-2.20908	2.69325	-6.94625	3.789e-09	6.95812e-07
	Cyp17a1	2.30282	-0.52078	6.9195	4.17065e-09	7.58314e-07
	Rnf144a	2.70164	4.37601	6.90731	4.35718e-09	7.84463e-07
	Setbp1	2.96035	3.01263	6.85703	5.21902e-09	9.30506e-07
	Asns	-5.05974	2.91802	-6.82342	5.89851e-09	1.04154e-06
	Fam126a	1.674	4.5075	6.78069	6.86425e-09	1.20053e-06
	Alas2	-2.75132	4.27219	-6.77296	7.05728e-09	1.22264e-06
	Arsa	-1.63098	4.66386	-6.76673	7.21686e-09	1.2386e-06
	Cyp2b10	3.13911	-0.335665	6.74078	7.92147e-09	1.34694e-06
	Acot4	2.14276	2.0445	6.71014	8.84241e-09	1.48974e-06
	Sult2a8	-2.50262	-0.502524	-6.70195	9.10604e-09	1.52021e-06
	Olig1	-3.16904	-1.03524	-6.6792	9.881e-09	1.63473e-06
	Nid1	1.92795	7.4856	6.67415	1.00614e-08	1.64972e-06
	Gm4794	6.34667	-3.57655	6.63946	1.14876e-08	1.85052e-06
	Tef	-2.4136	7.21673	-6.6395	1.13939e-08	1.85052e-06
	Rims4	4.58061	0.34353	6.62585	1.19781e-08	1.91275e-06
	Cyp2c38	1.57123	-1.22744	6.61965	1.22353e-08	1.93698e-06
	Colgalt2	4.18249	1.66255	6.61445	1.24717e-08	1.95753e-06
	Chic1	2.9339	1.85995	6.6059	1.28544e-08	2.0005e-06
	Dctpp1	-1.58352	3.61395	-6.60084	1.30895e-08	2.01997e-06
	S100a1	-1.58772	6.26369	-6.58738	1.37372e-08	2.10226e-06
	Sult4a1	5.64393	-3.18265	6.56897	1.47396e-08	2.23701e-06
	Cyp21a1	-4.29768	-3.55184	-6.56471	1.4911e-08	2.24447e-06
	Fmn2	-4.3355	-1.03744	-6.52259	1.73442e-08	2.58951e-06
	2310005A03Rik	-3.88504	-4.18839	-6.46339	2.14376e-08	3.17485e-06
	Cyp2g1	2.67348	-2.91734	6.43494	2.37332e-08	3.4867e-06
	Nrp2	1.80756	5.16446	6.42209	2.4852e-08	3.62208e-06
	Aldoc	-2.04932	0.312696	-6.39252	2.76303e-08	3.9953e-06
	St3gal6	2.95726	5.01049	6.35826	3.12407e-08	4.48207e-06
	Sorcs3	6.60235	-3.58102	6.3575	3.16981e-08	4.51244e-06
	Lrrc16a	-2.26025	2.50345	-6.34553	3.2697e-08	4.61882e-06
	Sytl5	2.98892	-1.3855	6.33023	3.45405e-08	4.84199e-06
	Ugt1a5	2.37582	-0.879023	6.32202	3.55704e-08	4.94859e-06
	Ascl1	10.1682	-1.72727	6.28751	4.28124e-08	5.91133e-06
	E030018B13Rik	-5.02328	-1.76387	-6.24523	4.69542e-08	6.43482e-06
	Selenbp2	-2.08537	0.184673	-6.24137	4.74761e-08	6.45816e-06
	Cyp7b1	-1.80937	1.47604	-6.23765	4.8113e-08	6.49667e-06
	Abca3	1.38358	6.10389	6.20888	5.33285e-08	7.14836e-06
	Serpina6	2.30544	0.129211	6.2016	5.47344e-08	7.28364e-06
	Tmem19	-1.30974	5.43006	-6.17937	5.92642e-08	7.8297e-06
	Cyp3a57	3.41345	-3.90209	6.16641	6.20819e-08	8.14338e-06
	Cyp2u1	-3.02347	1.83934	-6.14658	6.66345e-08	8.67856e-06
	Cml5	-3.85283	-3.9577	-6.1136	7.4995e-08	9.69865e-06
	Zfp292	1.73817	4.99024	6.07598	8.57451e-08	1.10113e-05
	Fut8	2.01948	4.41518	6.05375	9.28247e-08	1.18377e-05
	Glod5	4.85973	-3.84794	6.03629	9.90579e-08	1.25455e-05
	Kcp	-2.03654	2.7204	-6.0093	1.08775e-07	1.36818e-05
	Scp2	-1.4123	8.88138	-5.99963	1.1259e-07	1.39703e-05
	Sds	-1.93647	1.32061	-5.99977	1.12535e-07	1.39703e-05
	BB123696	-4.71177	-1.98081	-5.9764	1.2259e-07	1.51091e-05
	Lurap1l	-1.30815	3.61162	-5.95463	1.32171e-07	1.61812e-05
	Il1rap	-1.37965	3.47365	-5.91121	1.54271e-07	1.87618e-05
	Cyp4a14	2.9184	0.129122	5.89721	1.62153e-07	1.95906e-05
	Gpx6	-3.05	-3.3372	-5.88081	1.719e-07	2.06325e-05
	Med12l	3.45786	2.14318	5.81717	2.1556e-07	2.57049e-05
	Pnpla3	4.53228	5.72303	5.78135	2.45262e-07	2.9058e-05
	Rps26	-1.42475	6.88932	-5.75671	2.67087e-07	3.14409e-05
	Srgap3	3.24899	2.49691	5.75258	2.71056e-07	3.17049e-05
	Mep1b	-4.74071	-4.42126	-5.74978	2.7457e-07	3.19127e-05
	Ces3b	-1.69788	-0.545069	-5.7269	2.96857e-07	3.42861e-05
	Tor3a	1.733	4.00651	5.71088	3.14186e-07	3.60607e-05
	Greb1l	3.21408	0.475004	5.69197	3.35987e-07	3.83234e-05
	Plxnd1	1.46361	6.45151	5.67589	3.55623e-07	4.03127e-05
	Tmc5	-5.28483	-1.38893	-5.63228	4.17673e-07	4.70562e-05
	Sybu	2.96585	1.82119	5.59424	4.746e-07	5.31436e-05
	Cyp2c67	-1.49553	-0.951314	-5.58979	4.82097e-07	5.36559e-05
	Itsn1	1.17906	6.36258	5.57953	4.99871e-07	5.5299e-05
	Gm3704	-3.46291	-0.320083	-5.56042	5.34882e-07	5.88178e-05
	Cpeb4	1.55802	6.87339	5.53973	5.75172e-07	6.28718e-05
	Sult3a1	7.93854	-2.7	5.53878	6.02134e-07	6.50784e-05
	Slc16a6	2.07985	3.13259	5.52658	6.02447e-07	6.50784e-05
	Rnf125	1.83056	4.06068	5.52444	6.07009e-07	6.51878e-05
	Cga	2.83243	-4.63073	5.52201	6.12244e-07	6.53677e-05
	Gm13139	-3.58419	-1.12738	-5.50271	6.55575e-07	6.95895e-05
	Cd36	1.96207	9.13462	5.49981	6.61982e-07	6.98657e-05
	Ciart	-6.08947	1.25549	-5.49288	6.88887e-07	7.22898e-05
	Qpct	1.948	3.0928	5.4656	7.46632e-07	7.79043e-05
	Zswim6	1.9831	2.7687	5.45588	7.72569e-07	8.01551e-05
	Rundc3a	-1.29758	1.53685	-5.44447	8.0415e-07	8.2963e-05
	Asap2	1.77213	4.39628	5.42701	8.55005e-07	8.77168e-05
	Tspan7	1.51073	5.96677	5.41281	8.98694e-07	9.16868e-05
	Cdh5	1.59769	6.76161	5.4025	9.31789e-07	9.4538e-05
	Rpl14	-1.11262	6.76821	-5.39975	9.40819e-07	9.49297e-05
	Adh4	-1.50262	-0.0277637	-5.35509	1.10015e-06	0.0001104
	Adra2c	4.99633	-0.932716	5.35008	1.12678e-06	0.00011185
	Trim24	1.46519	5.93176	5.34865	1.12524e-06	0.00011185
	Fmo3	5.2057	-0.900852	5.30061	1.34231e-06	0.000132528
	Dreh	-2.05307	-3.42556	-5.29322	1.36581e-06	0.000134127
	Kctd12	1.79121	5.67883	5.28634	1.39904e-06	0.00013666
	Itga6	2.71935	5.38678	5.26769	1.49314e-06	0.000145079
	Tcf24	3.98925	0.00463967	5.25957	1.53845e-06	0.000147917
	Rpl41	-1.44425	8.04366	-5.26051	1.53097e-06	0.000147917
	Siglec1	2.35608	3.97255	5.22683	1.7216e-06	0.000164664
	Dnah11	5.89517	-3.3198	5.22156	1.78324e-06	0.000169676
	Myo9a	1.98124	4.63105	5.20517	1.85643e-06	0.000175729
	Hist1h2bf	3.51696	-1.33646	5.20051	1.88793e-06	0.000177795
	Ccnf	-1.72439	1.36166	-5.1932	1.9353e-06	0.000181325
	Gm4477	4.43976	-3.01794	5.18987	1.96512e-06	0.000183185
	Hacl1	1.69903	5.59779	5.16933	2.10266e-06	0.000194036
	Mup14	-6.0113	-2.27868	-5.17532	2.09911e-06	0.000194036
	Apba2	-3.38773	-1.91092	-5.16468	2.1379e-06	0.000196302
	Pcdhgc3	1.79738	4.36007	5.16037	2.16917e-06	0.000198183
	Gimap8	1.85883	3.56177	5.15593	2.20283e-06	0.000200261
	Pop5	-1.25	4.50328	-5.15352	2.22135e-06	0.00020095
	Cyp4a31	2.95178	-2.04507	5.14934	2.25404e-06	0.000202908
	Tpmt	-1.36614	3.42341	-5.13671	2.35475e-06	0.000210939
	Spint2	-1.33977	4.13957	-5.13512	2.36776e-06	0.000211076
	2510009E07Rik	1.56683	4.89019	5.13016	2.4088e-06	0.000213697
	Rps21	-1.47285	6.59496	-5.11724	2.51915e-06	0.000222412
	Fbxo40	-3.49229	1.21514	-5.10901	2.59373e-06	0.000227901
	Crat	1.48446	7.93442	5.09535	2.71744e-06	0.000237633
	Fitm1	-2.03452	3.20696	-5.06023	3.06835e-06	0.000267048
	Loxl4	3.59287	2.52457	5.05447	3.13289e-06	0.000271379
	Npas2	4.51718	2.01304	5.04572	3.24195e-06	0.00027912
	Stbd1	-1.59497	5.33501	-5.04204	3.26726e-06	0.00027912
	AA792892	-2.6379	-4.66533	-5.042	3.26785e-06	0.00027912
	Rab30	2.29836	2.6086	4.99752	3.80935e-06	0.000323865
	Mast3	-1.31239	4.56711	-4.99266	3.87358e-06	0.000327809
	Paqr9	2.03673	4.71783	4.98799	3.93643e-06	0.000331599
	AA986860	-2.04627	0.764046	-4.95417	4.42184e-06	0.000370789
	Slc13a5	-2.50331	-2.61732	-4.9487	4.50575e-06	0.000374417
	Pcdh18	3.66707	1.69036	4.94906	4.50589e-06	0.000374417
	Mme	2.04073	5.02919	4.94559	4.55416e-06	0.000376723
	Acnat2	2.04134	-0.961003	4.93464	4.72856e-06	0.000387678
	Clpx	1.43761	6.83342	4.93462	4.72881e-06	0.000387678
	Keg1	-1.75635	-1.22342	-4.92758	4.84454e-06	0.000395401
	Sema6d	1.42645	5.08591	4.9251	4.88586e-06	0.000397008
	Dsg1c	-2.24712	-2.345	-4.91883	4.99219e-06	0.000403862
	Serpina3k	-1.81696	2.69596	-4.9131	5.09112e-06	0.000410059
	Slc37a4	-1.44046	6.38778	-4.90141	5.29924e-06	0.000424957
	Slc5a1	2.20236	-2.52592	4.89733	5.37386e-06	0.000429067
	Fgfr1	-2.25621	6.33214	-4.89145	5.48308e-06	0.000435893
	Plxnc1	1.74339	3.01272	4.88583	5.5895e-06	0.000440539
	Zfp600	-4.5288	-2.42309	-4.88866	5.56919e-06	0.000440539
	Psmd9	-1.22688	4.54031	-4.86105	6.08385e-06	0.000477452
	Mbnl3	3.12889	0.178037	4.85934	6.12174e-06	0.000478381
	Atg16l2	-1.72959	3.15295	-4.85325	6.24828e-06	0.000486159
	Tenm3	1.54504	3.87866	4.85204	6.27421e-06	0.000486159
	Abcd2	1.5107	7.21156	4.8314	6.73218e-06	0.000519453
	Bola2	-1.38942	3.8833	-4.79384	7.65134e-06	0.000587904
	Spink5	-3.28164	-3.3518	-4.78915	7.77956e-06	0.000592796
	Per3	-2.66658	4.75099	-4.78919	7.77381e-06	0.000592796
	Tbc1d30	-1.63019	0.928671	-4.78676	7.83792e-06	0.000594775
	Rpl5	-1.0823	6.66212	-4.77856	8.05952e-06	0.000609074
	Klhdc7b	2.95985	-4.1684	4.76482	8.44714e-06	0.000635751
	Rpl37rt	-1.65522	5.38592	-4.75783	8.64783e-06	0.000648199
	Gde1	-1.44414	6.15063	-4.75171	8.82935e-06	0.000659115
	Camkk2	1.56271	4.10433	4.74311	9.09099e-06	0.000675899
	Tubb2b	2.00957	3.16795	4.73926	9.21034e-06	0.000682011
	Miip	-1.21638	3.70796	-4.73717	9.27604e-06	0.000684117
	Cyp4a10	2.13206	-0.285759	4.72955	9.51888e-06	0.000699219
	Bmp2	1.58332	3.38298	4.71413	1.00292e-05	0.000733769
	Tubb2a	1.81544	5.47899	4.71212	1.00977e-05	0.000735852
	Hist1h4k	3.48354	-2.50833	4.6973	1.06307e-05	0.000771627
	Abcb1a	1.96371	4.39365	4.69296	1.0774e-05	0.000778953
	Eva1a	-1.14428	2.535	-4.68775	1.09657e-05	0.000788055
	Nnmt	-1.75728	5.20415	-4.68721	1.09857e-05	0.000788055
	Lgalsl	1.58792	5.9184	4.66456	1.18592e-05	0.000847401
	Coq10b	-1.93401	4.38753	-4.65243	1.23546e-05	0.000879377
	2900009J06Rik	-3.5034	-2.66087	-4.64714	1.25952e-05	0.000893045
	Snai3	5.0335	-0.340094	4.64816	1.27119e-05	0.000897851
	Mllt3	1.75705	4.86175	4.63655	1.3034e-05	0.000917071
	Lrfn3	1.68114	2.84396	4.62797	1.34158e-05	0.000936762
	Scn5a	4.51622	-0.535301	4.63119	1.33799e-05	0.000936762
	Rgl1	1.59989	5.14787	4.59199	1.51414e-05	0.00104533
	Vldlr	2.51175	6.1484	4.59258	1.51123e-05	0.00104533
	Echdc2	-1.13804	5.26836	-4.59215	1.51332e-05	0.00104533
	D130043K22Rik	1.82132	-1.3601	4.58752	1.53706e-05	0.00105717
	Vsig4	1.88297	1.67444	4.57843	1.58464e-05	0.00108583
	Rsph4a	3.72782	-3.35009	4.57159	1.62567e-05	0.00110569
	Cox19	-1.30981	4.85387	-4.57138	1.62258e-05	0.00110569
	Ltbp4	1.27319	7.86302	4.55402	1.71979e-05	0.00116539
	Fmo5	-1.46222	6.16463	-4.54406	1.77807e-05	0.00120046
	Dpp9	1.12581	6.14872	4.54009	1.80184e-05	0.00121205
	Wfdc12	-3.71463	-2.57419	-4.53058	1.86513e-05	0.00125005
	Slc34a2	4.40281	-2.37064	4.52454	1.91349e-05	0.00127779
	Enpp3	-1.27501	3.53392	-4.50261	2.0422e-05	0.0013588
	Serpina9	-2.92713	-3.99325	-4.49956	2.0639e-05	0.00136828
	Rcan2	2.43071	4.34739	4.48557	2.16174e-05	0.00142799
	Adck5	-1.40231	3.45751	-4.48292	2.18081e-05	0.00143543
	Shank2	1.5696	0.427146	4.47296	2.25434e-05	0.00147327
	Znrf1	-1.08672	6.15155	-4.47354	2.24996e-05	0.00147327
	Dct	2.94168	0.35853	4.46713	2.29945e-05	0.00149741
	Spata2l	-1.34858	2.50874	-4.46567	2.3097e-05	0.00149878
	Ppat	-1.34248	4.55439	-4.45808	2.36872e-05	0.00153166
	Fkbp11	-1.49197	0.891395	-4.45652	2.38108e-05	0.00153425
	Arhgap15os	-2.80536	-4.47369	-4.44965	2.43668e-05	0.00156459
	Ucp2	1.59772	6.04131	4.44681	2.45913e-05	0.0015735
	Sstr2	-3.22497	-3.52221	-4.44579	2.47001e-05	0.00157498
	2310039H08Rik	-1.32389	4.04805	-4.43946	2.51992e-05	0.00160124
	Cyp2b13	4.02838	-2.44837	4.43939	2.53405e-05	0.00160467
	Use1	-1.07068	5.68044	-4.4234	2.65781e-05	0.00167725
	Gas5	-1.18194	5.65543	-4.42222	2.66825e-05	0.00167808
	Fmo4	1.2847	0.575629	4.41429	2.7393e-05	0.00171687
	Aldh3a2	1.24933	6.14303	4.40914	2.78642e-05	0.00172871
	Acot5	3.68064	-3.89827	4.41065	2.78106e-05	0.00172871
	Apol9b	-1.37062	2.10241	-4.40977	2.78059e-05	0.00172871
	Gm2061	2.43555	-3.38499	4.40274	2.84624e-05	0.00175988
	5330426P16Rik	2.73517	1.2181	4.39572	2.91367e-05	0.00177985
	Apbb3	-1.30813	4.37551	-4.39617	2.90863e-05	0.00177985
	Maf	1.47113	6.73452	4.39575	2.91274e-05	0.00177985
	Usp2	-3.33264	4.9923	-4.39572	2.9173e-05	0.00177985
	Alkbh2	-1.28992	1.46426	-4.3817	3.05119e-05	0.00184924
	Itga9	1.43744	4.39836	4.38194	3.0488e-05	0.00184924
	Sdc3	1.49742	6.1276	4.3721	3.1495e-05	0.00189631
	Vamp8	-1.16517	4.99955	-4.37308	3.13931e-05	0.00189631
	Trib3	-2.23579	2.11904	-4.37073	3.16391e-05	0.00189876
	Mthfr	1.75418	4.77234	4.36728	3.2e-05	0.00191416
	Amotl1	1.43367	7.34986	4.36076	3.2696e-05	0.00194944
	Slc17a8	-2.45127	-0.744456	-4.35243	3.36098e-05	0.00199745
	Fam46a	1.61946	4.61426	4.33514	3.55771e-05	0.00210754
	Gpc1	-2.12967	5.62722	-4.33165	3.5988e-05	0.00212503
	Tmem26	2.1914	0.611052	4.3217	3.71852e-05	0.00218356
	Hgf	1.62872	1.91349	4.32144	3.72171e-05	0.00218356
	Galns	-1.38565	2.82775	-4.30943	3.87153e-05	0.00226423
	Gnmt	-1.3024	3.20632	-4.30588	3.9169e-05	0.00227627
	Rpl13a	-1.24178	8.39599	-4.30627	3.91194e-05	0.00227627
	Rps17	-1.17172	6.85769	-4.3019	3.96846e-05	0.00229895
	Hsd3b2	-1.76061	-1.97373	-4.2968	4.03539e-05	0.00232307
	Col25a1	-3.62511	-2.23017	-4.29825	4.02959e-05	0.00232307
	Ppard	1.71435	4.98938	4.29555	4.05193e-05	0.0023253
	Slc24a3	3.24181	2.92972	4.29125	4.11539e-05	0.00235436
	Zpr1	-1.12341	5.20274	-4.28497	4.19499e-05	0.00239245
	Hopx	-1.29387	2.90477	-4.27767	4.29661e-05	0.00244282
	Erp27	-3.7699	-3.57699	-4.27806	4.31027e-05	0.00244302
	Ovol3	-3.25408	-3.91696	-4.27579	4.32965e-05	0.00244645
	Nptx1	4.80579	-2.3576	4.27902	4.3525e-05	0.00245182
	Dedd2	-1.15961	3.93048	-4.27129	4.38735e-05	0.0024639
	Corin	2.47023	-1.27971	4.26448	4.48658e-05	0.00251194
	Sorcs2	3.796	1.14434	4.2628	4.53259e-05	0.00252295
	Nudt7	-1.78038	5.41216	-4.26126	4.53373e-05	0.00252295
	Fam83f	-2.75673	-0.23857	-4.25888	4.57068e-05	0.00253583
	Colec10	1.33956	-1.22059	4.25601	4.61213e-05	0.00255112
	Epb4.1l4aos	-1.49409	2.38861	-4.25489	4.62915e-05	0.00255284
	Ect2	2.51304	-0.165935	4.25325	4.65456e-05	0.00255486
	Sepsecs	1.16176	3.78063	4.25281	4.66064e-05	0.00255486
	Itpkb	1.5833	5.24158	4.2424	4.82187e-05	0.00263538
	Sgsm1	1.75243	0.874525	4.239	4.87574e-05	0.00265692
	Lama3	-2.18569	2.1379	-4.23525	4.93583e-05	0.00268171
	Ptprb	1.24982	7.30918	4.23244	4.98129e-05	0.00269066
	Mvb12a	-0.998103	4.59612	-4.23242	4.98161e-05	0.00269066
	Scamp1	-0.993695	5.59788	-4.22688	5.07232e-05	0.00273161
	F8	1.21082	2.48206	4.2232	5.13363e-05	0.00275655
	Tnik	1.80846	3.31219	4.22042	5.18034e-05	0.00277352
	Mup2	-1.88842	1.80876	-4.21936	5.19829e-05	0.00277504
	Fam50b	2.56536	-4.06972	4.21514	5.27117e-05	0.0027816
	Slc22a29	2.02843	-2.9221	4.21683	5.24135e-05	0.0027816
	Ccbl1	-1.1179	4.8447	-4.2163	5.2504e-05	0.0027816
	Hemgn	3.61314	-3.9333	4.2168	5.26123e-05	0.0027816
	Gfra1	-1.26269	3.78477	-4.20339	5.47575e-05	0.00288128
	Phf11c	-1.72402	1.00293	-4.18841	5.74899e-05	0.00301642
	Prkca	1.34436	5.43132	4.18409	5.83035e-05	0.00304578
	Gata4	1.07082	-0.888888	4.18368	5.83813e-05	0.00304578
	Sra1	-1.09268	5.555	-4.1686	6.13086e-05	0.00318205
	1810064F22Rik	-1.95963	-2.75584	-4.16758	6.15131e-05	0.00318205
	Kdm6a	1.15183	4.89622	4.16825	6.13777e-05	0.00318205
	Syne1	1.2924	6.5329	4.15671	6.37181e-05	0.0032794
	Adgre4	1.85917	1.52297	4.15654	6.37522e-05	0.0032794
	Omd	-3.50553	0.533522	-4.15305	6.46932e-05	0.00331851
	Rpl21	-1.54326	5.31203	-4.13988	6.72848e-05	0.00344184
	Tgfb1	1.50317	4.36691	4.12913	6.96657e-05	0.00355372
	Apoc1	-1.34406	5.04164	-4.12745	7.00437e-05	0.00356311
	Ppp1r9a	-1.59631	3.90409	-4.12419	7.07847e-05	0.00359086
	Ifi27	-1.31716	6.74773	-4.12062	7.16064e-05	0.00362253
	4933404O12Rik	2.01491	1.89002	4.11734	7.23679e-05	0.003651
	Hsd3b5	-8.06017	-3.2405	-4.14133	7.47375e-05	0.00376022
	Nat9	-1.0725	4.10277	-4.09947	7.66618e-05	0.00384263
	B930025P03Rik	-3.11111	-2.49576	-4.09939	7.67939e-05	0.00384263
	Mir6392	4.27304	-0.699975	4.09556	7.85894e-05	0.00390273
	B4galt6	1.92481	2.9961	4.09159	7.86326e-05	0.00390273
	Arntl	3.20636	4.22444	4.09228	7.86072e-05	0.00390273
	Dnase1l3	1.36257	2.16241	4.08408	8.05557e-05	0.00397883
	Bmp5	1.22605	1.77285	4.08391	8.05993e-05	0.00397883
	Synpo	1.69772	5.62858	4.08291	8.08575e-05	0.00398088
	Ncam2	-2.84227	-0.532249	-4.05466	8.86044e-05	0.00435062
	Brap	-1.10767	6.02924	-4.05075	8.96555e-05	0.00437881
	Prss8	-1.79456	-1.55476	-4.0508	8.96422e-05	0.00437881
	Hsd17b10	-1.08414	5.99683	-4.04753	9.05871e-05	0.00441258
	Bmp6	1.60979	4.04307	4.03532	9.41994e-05	0.0045764
	Syn1	3.0309	-0.740904	4.0296	9.60707e-05	0.00465499
	Coq7	-1.50954	4.54784	-4.00888	0.000102508	0.00495383
	Hsd3b6	-2.26231	-4.56925	-4.00687	0.000103175	0.00497298
	Bnip3	-1.20539	8.13749	-4.00493	0.000103808	0.0049904
	Dbp	-5.61601	4.19303	-4.01366	0.000105486	0.00505782
	Mup10	-2.40341	1.72471	-3.99747	0.000106321	0.00508458
	Ccnd2	1.76977	5.47362	3.9921	0.000108145	0.00515433
	Adgre5	1.41242	5.81105	3.99153	0.000108341	0.00515433
	Moxd1	-5.49998	-0.835323	-3.99792	0.000110649	0.00525053
	Snhg20	-1.50821	2.81971	-3.97917	0.00011269	0.00533363
	Bdnf	-3.0299	-0.0890671	-3.97803	0.000113271	0.00534734
	Zbtb48	-1.03184	2.86769	-3.97596	0.000113845	0.00536066
	Gm6402	-3.50234	0.785154	-3.9762	0.000114277	0.0053672
	Cand2	2.83914	3.30098	3.96974	0.000116224	0.00544473
	Pnpla5	3.16702	-1.90552	3.96884	0.000116713	0.00545374
	1110038B12Rik	-1.47714	2.53703	-3.95911	0.00012011	0.00559825
	Onecut1	1.79545	-2.34327	3.9556	0.000121457	0.00564668
	Ccnd1	1.55673	5.11384	3.94712	0.000124769	0.00578601
	Fis1	-1.16165	5.98329	-3.94618	0.000125143	0.00578874
	Clec4f	1.42693	-0.727263	3.94424	0.000125912	0.00580969
	Tmem243	-1.027	4.47812	-3.92322	0.000134583	0.00619419
	Inhbb	2.28627	3.45142	3.91742	0.000137084	0.00629353
	Gstt3	1.27892	4.34281	3.91604	0.000137671	0.00630472
	Fgf11	2.95245	2.26577	3.91256	0.000139391	0.00636761
	Spry1	1.52922	4.63423	3.91081	0.000139964	0.00637794
	Gpld1	-1.03137	5.99816	-3.90756	0.000141408	0.00642778
	Map3k13	1.34859	1.8019	3.90044	0.000144626	0.00655781
	Slc26a4	-2.60018	-4.01818	-3.89275	0.000148242	0.00670521
	Elovl3	-5.47749	-0.457391	-3.88968	0.000156621	0.00706678
	Rfx4	1.93044	-2.27037	3.86305	0.000162696	0.00732293
	Klhdc8b	-1.37346	3.75412	-3.86039	0.000164064	0.00736641
	Nod2	2.52906	0.710909	3.84798	0.00017064	0.00764301
	Marcks	1.35474	6.35767	3.84644	0.000171407	0.00764819
	Hsd3b3	-1.48044	-0.204699	-3.84544	0.000171947	0.00764819
	Morc4	1.93183	3.70708	3.84533	0.000172005	0.00764819
	Rnase4	-1.34291	7.72743	-3.8288	0.000181147	0.0080352
	Pcdh20	-3.43733	-1.55643	-3.82115	0.000186516	0.00825344
	Tnfrsf22	1.9744	1.25569	3.80872	0.000192886	0.0085148
	Frmd4a	1.61784	3.77384	3.80509	0.00019508	0.00859101
	Mertk	1.31185	4.47938	3.80412	0.000195675	0.00859659
	S100a13	-1.33386	4.11303	-3.79665	0.000200288	0.00877824
	A930017M01Rik	2.86119	-3.99357	3.78743	0.000206417	0.00902535
	Cml1	-1.09027	2.82502	-3.78578	0.000207186	0.00903744
	Nbeal2	1.28195	4.56569	3.78346	0.000208687	0.00908136
	Gm11127	2.71073	-2.95802	3.78148	0.000210163	0.00912397
	4930524O05Rik	1.86193	-4.474	3.77903	0.000211591	0.00916429
	Hexb	1.1806	4.78585	3.77693	0.000212973	0.00920245
	Ptgs1	1.3097	3.85672	3.75135	0.000230591	0.00994032
	Slc25a30	2.09793	3.61711	3.74341	0.000236345	0.0101645
	Agpat6	-1.12143	6.86217	-3.74116	0.000237989	0.0102113
	Rpl35	-1.10519	6.81947	-3.72148	0.000252928	0.010827
	Gne	-1.06303	5.64842	-3.71599	0.00025726	0.0109868
	Fam198a	1.62882	1.45938	3.70859	0.000263202	0.0112145
	Hipk2	1.79216	5.7148	3.70312	0.000267684	0.0113791
	Nckap5	2.5884	0.485431	3.69822	0.000271943	0.0115334
	Gpc6	1.86148	3.06882	3.69665	0.000273077	0.0115548
	Rfc2	-0.93867	4.24042	-3.69488	0.000274567	0.0115911
	Slc16a13	2.15104	1.12219	3.68782	0.00028062	0.0118071
	Snhg3	-1.52489	2.66361	-3.68591	0.000282255	0.0118071
	Ankrd13a	0.978577	5.4714	3.68638	0.000281846	0.0118071
	Jazf1	2.60103	1.73708	3.68762	0.000280979	0.0118071
	Arhgap31	1.17768	5.31986	3.68378	0.000284106	0.0118576
	Cerk	1.67037	4.18979	3.68041	0.000287071	0.0119541
	Klf15	-1.40518	6.64413	-3.67843	0.000288821	0.0119998
	Sdpr	1.3415	6.72476	3.675	0.000291885	0.0120504
	Efcab3	-2.29489	-4.74296	-3.67411	0.00029274	0.0120504
	Rps24	-1.00266	7.86919	-3.67475	0.000292108	0.0120504
	Gm5148	-1.09689	7.54548	-3.67587	0.000291101	0.0120504
	Hip1	1.52587	5.58617	3.6734	0.00029332	0.0120504
	Cyp4f39	3.35987	0.249843	3.65204	0.000315131	0.0129176
	Hint2	-1.14163	4.97542	-3.64798	0.000317107	0.0129696
	Sftpa1	-2.14488	-3.23493	-3.64641	0.000318665	0.0130044
	Acot2	2.41514	4.05224	3.64574	0.000319405	0.0130057
	Vnn1	1.57098	2.37155	3.64266	0.000322315	0.0130951
	Tmem171	3.79147	-2.78945	3.64013	0.000329024	0.0133382
	Dip2a	1.33869	4.02447	3.6332	0.000331768	0.0134173
	Tmem132a	1.60429	2.9208	3.63254	0.000332438	0.0134173
	Slc17a4	1.22444	-1.31106	3.62954	0.000335502	0.0134817
	Cebpe	-1.89125	-1.06383	-3.62976	0.000335278	0.0134817
	Kcnk5	-1.32403	2.7836	-3.62674	0.00033838	0.0135087
	Onecut2	1.21899	-0.317888	3.62691	0.000338208	0.0135087
	Gm14420	-1.35734	5.92344	-3.62756	0.00033754	0.0135087
	Crcp	-1.07787	4.2782	-3.6242	0.000341016	0.0135844
	Timd4	2.3393	2.01112	3.61983	0.000345693	0.0137112
	Rcor1	1.13983	3.73729	3.61985	0.000345579	0.0137112
	Slc30a10	1.58265	-1.16134	3.61792	0.000347615	0.0137578
	Rhbdd2	-1.27599	4.25898	-3.61684	0.000348762	0.0137735
	Asl	-1.18836	5.48691	-3.61463	0.000351117	0.0138367
	Tspyl5	-2.28526	-0.197973	-3.61299	0.000352963	0.0138797
	Snhg12	-1.41208	2.49752	-3.60849	0.00035775	0.0140379
	A1cf	1.048	-0.751034	3.60749	0.000358844	0.0140508
	F630042J09Rik	2.85221	-4.03811	3.6062	0.000361	0.0141051
	Cdcp1	2.48718	-1.25213	3.60113	0.000366078	0.0142731
	C4a	-1.84343	2.56278	-3.59856	0.000368741	0.0143465
	Map4k4	1.2307	5.92169	3.59694	0.000370556	0.0143866
	Olfm3	-1.60829	-2.82617	-3.59485	0.000372921	0.0144479
	Plekhd1	3.23546	-1.99065	3.59458	0.000375248	0.0145075
	4933417A18Rik	2.7107	-3.64707	3.58901	0.000380124	0.0146651
	Arap3	1.10413	5.09655	3.57769	0.000392871	0.0151251
	Rgs5	1.67801	6.14417	3.57367	0.000397699	0.015279
	Serpine2	-1.55031	5.52164	-3.56977	0.00040243	0.0154284
	Tmigd1	-3.29209	-1.67321	-3.56762	0.000407647	0.0155959
	Klre1	2.7684	-2.61246	3.55968	0.000415657	0.0158693
	Calcr	-2.38128	-3.03596	-3.55826	0.000416877	0.0158828
	Adora1	-1.9343	3.96917	-3.55529	0.000420471	0.0159575
	Cd300ld	1.59617	2.75681	3.5552	0.000420574	0.0159575
	Gpr12	2.08358	-3.41099	3.55255	0.000423994	0.0160541
	Tmcc2	1.67561	4.51304	3.5472	0.00043087	0.0162808
	Extl1	1.78978	2.7371	3.54535	0.000433296	0.0163389
	Pcdhgb2	2.05475	1.3235	3.54426	0.000434749	0.0163601
	Ccr6	3.57279	-3.07016	3.54559	0.000437707	0.0163921
	Epb4.1l3	1.60103	2.01765	3.54214	0.000437515	0.0163921
	Kdr	1.42998	6.30883	3.54156	0.000438278	0.0163921
	Ang	-1.3016	4.13588	-3.538	0.000443008	0.0165134
	Cdh13	1.86442	4.31748	3.53777	0.00044332	0.0165134
	Arl6ip4	-1.12326	4.92119	-3.53424	0.00044806	0.0166226
	St5	1.34516	4.94553	3.53442	0.000447821	0.0166226
	Clu	-1.25106	7.74325	-3.52988	0.000454001	0.016809
	Abhd5	1.19881	5.98936	3.52893	0.000455295	0.016823
	Aldh7a1	-0.962233	6.63248	-3.52529	0.00046032	0.0169745
	Npnt	3.13407	1.92008	3.52441	0.000463851	0.0170705
	Trim80	1.81972	-2.10292	3.52194	0.000464987	0.017078
	Tstd1	-1.26639	0.34701	-3.52031	0.000467277	0.0170857
	Dusp6	1.21849	5.14051	3.51947	0.000468454	0.0170857
	2210408F21Rik	-1.12386	3.82977	-3.52026	0.000467352	0.0170857
	Lncbate1	-2.05739	-0.511235	-3.51917	0.000468916	0.0170857
	Gpr182	1.13952	2.7239	3.51776	0.00047088	0.0171232
	Mir1948	-2.568	-4.56928	-3.51455	0.000475927	0.0172726
	Map2k6	-1.92913	2.8511	-3.51128	0.000480159	0.0173918
	Rnf24	1.68911	3.50149	3.5059	0.000487978	0.0176402
	Hebp2	-2.61485	-0.330539	-3.5034	0.000492269	0.0177351
	E130012A19Rik	-2.02906	0.80476	-3.50232	0.000493289	0.0177351
	4932438A13Rik	1.11808	6.49806	3.50215	0.000493501	0.0177351
	Bdh2	-1.34719	1.71497	-3.49609	0.000502558	0.0180254
	Sdsl	-1.39273	1.26635	-3.49067	0.000510799	0.0182852
	Slfn5	1.24872	6.11671	3.48765	0.000515436	0.0184153
	Rpl36al	-1.06671	6.42501	-3.48572	0.000518431	0.0184863
	Rpsa	-0.90984	8.73147	-3.47699	0.000532168	0.0189394
	Apoa1	-1.53096	2.6327	-3.47531	0.000534847	0.0189979
	Spta1	3.00663	-2.09633	3.47426	0.000538761	0.0191
	Cdip1	-1.06372	6.48405	-3.46893	0.000545147	0.0192892
	Mrc1	1.48618	6.19611	3.468	0.00054666	0.0193055
	Fmnl2	1.40616	4.46765	3.46397	0.000553297	0.0194791
	4931429L15Rik	-2.8581	-4.22316	-3.46405	0.000554754	0.0194791
	Csrnp1	-1.76394	3.08964	-3.46309	0.000554757	0.0194791
	Cyp8b1	1.36019	1.35751	3.45653	0.000565709	0.0198257
	Prkx	1.33855	3.73829	3.45524	0.000567898	0.0198645
	Rtkn	-1.20276	3.45794	-3.44524	0.000585086	0.0204268
	Tmprss7	-2.6103	-3.8013	-3.43859	0.000597653	0.020826
	Actg1	1.22976	8.31971	3.43063	0.000611081	0.0212536
	Pax8	-3.24692	-4.03989	-3.43214	0.000612973	0.0212791
	P2ry4	1.35716	-1.92882	3.42665	0.000618348	0.0214252
	Gldc	1.14234	2.08937	3.42565	0.000620196	0.0214487
	Ogfod2	-1.11724	4.1263	-3.42363	0.000623936	0.0215375
	Snhg8	-1.41346	3.18015	-3.41914	0.000632297	0.0217444
	Tm6sf1	2.17896	2.9706	3.41978	0.000631252	0.0217444
	Gm15421	-2.08961	-0.107443	-3.41756	0.000635354	0.0218087
	Ahcy	-1.06972	5.971	-3.41505	0.000640026	0.0219281
	Cyp3a11	-2.25546	0.810502	-3.41339	0.000643411	0.022003
	Car2	2.24715	2.70609	3.40956	0.000650754	0.0222127
	Stk10	1.4923	3.72701	3.40792	0.000653691	0.0222716
	Rpl14-ps1	-1.13425	6.7182	-3.40676	0.000655938	0.0223067
	Saa4	-1.45056	-0.566539	-3.40122	0.000666796	0.0226341
	Cxcr2	3.75445	-2.3713	3.40573	0.000669885	0.022697
	Tspan4	-1.38776	4.93468	-3.39746	0.000674258	0.0228031
	Espl1	2.85718	0.0647361	3.39156	0.000688471	0.023241
	Nt5c	-1.09078	3.67609	-3.38819	0.000692991	0.0233013
	9930014A18Rik	2.36224	0.0534904	3.38726	0.000695335	0.0233013
	Srl	2.05483	4.84945	3.38734	0.00069482	0.0233013
	Sult1c2	1.66354	-2.30346	3.38867	0.000692001	0.0233013
	Soga1	1.41811	4.87474	3.38495	0.000699652	0.0234033
	Gm15408	-1.41276	1.20032	-3.38139	0.000707056	0.023608
	Nop10	-1.04386	4.99358	-3.38022	0.000709494	0.0236464
	Eif4ebp1	-1.31084	6.07195	-3.37958	0.000710837	0.0236482
	Npm3	-1.17066	3.50829	-3.37677	0.000716747	0.0238017
	Vnn3	1.26474	3.33444	3.37492	0.000720679	0.0238891
	Kiss1	-2.17894	-3.73356	-3.37435	0.00072207	0.0238921
	2610305D13Rik	-2.80277	1.41788	-3.37183	0.000729506	0.0240947
	Ccs	-1.08222	4.77858	-3.36937	0.000732566	0.0241523
	Lpin1	-1.7143	8.7067	-3.36613	0.000739585	0.02434
	Gfod1	1.70757	3.54669	3.35736	0.000758935	0.0249322
	Dnmt3b	1.66193	1.23161	3.35553	0.000763026	0.0250218
	Pcdhb18	2.39795	-0.421714	3.35129	0.000773207	0.0252351
	Pnrc1	1.11608	6.54102	3.35082	0.000773653	0.0252351
	Crygn	-2.08608	-1.56033	-3.35134	0.000772608	0.0252351
	Klrc1	2.59369	-2.44305	3.34402	0.000790625	0.0256974
	Fdx1	-1.08657	5.49874	-3.34366	0.000790088	0.0256974
	Paics	-0.87149	7.06732	-3.3426	0.000792547	0.02571
	Col4a1	1.17321	8.02395	3.34206	0.000793812	0.02571
	Syne4	-2.1161	0.0160031	-3.33601	0.000808192	0.0261297
	Deb1	-1.11412	4.55216	-3.33347	0.000814047	0.0262727
	Fh1	-1.12085	7.5924	-3.32752	0.000828376	0.026666
	Gm2083	-1.96109	3.12388	-3.32723	0.000829138	0.026666
	Ddhd1	1.10944	4.49623	3.32212	0.000841551	0.0270179
	Trim6	2.80657	-0.577064	3.32116	0.000846903	0.0271423
	Pfkfb3	-1.9599	7.72999	-3.3155	0.000858084	0.0274527
	Enho	-1.47636	3.74745	-3.31376	0.00086239	0.0275425
	Dio1	1.34217	-0.811874	3.31304	0.000864207	0.0275526
	Emc9	-1.51824	4.20737	-3.31227	0.000866155	0.0275669
	Sall1	1.28939	-0.431203	3.31078	0.000869913	0.0276385
	Efnb2	1.74394	3.5467	3.30746	0.000878401	0.02786
	Heg1	1.32628	5.49539	3.30602	0.000882091	0.0279288
	Herpud1	-1.33396	7.44713	-3.3045	0.000886009	0.0280046
	Celsr1	1.28402	2.04725	3.30257	0.000891019	0.0281146
	Ston2	1.20688	4.62294	3.29548	0.000909638	0.0286037
	Rasgrp3	1.47573	4.70144	3.29554	0.000909462	0.0286037
	Adgrl4	1.42738	5.35978	3.29135	0.00092062	0.0288996
	Tlr8	2.18387	1.98877	3.29018	0.000924098	0.0289593
	Fam25c	-1.63834	-1.99702	-3.28753	0.00093094	0.0290837
	Sh3tc1	1.18785	4.0863	3.28741	0.000931237	0.0290837
	Urah	-1.04487	-0.840962	-3.28437	0.000939528	0.0292929
	Fbxo31	-1.32593	6.63111	-3.28297	0.000943366	0.0293627
	Ihh	-2.76878	-2.09099	-3.28095	0.000952218	0.029588
	Akr1d1	0.996053	-0.670599	3.27782	0.000957581	0.0297044
	Ngfr	1.57612	1.73176	3.27524	0.000964782	0.0297269
	Rpl10a	-0.994372	7.66222	-3.27527	0.000964692	0.0297269
	Wdr63	2.65217	-3.94406	3.27697	0.000962346	0.0297269
	Themis2	1.63892	2.98268	3.27617	0.000962194	0.0297269
	Axl	1.34787	6.50708	3.27441	0.000967099	0.0297484
	Fam84a	2.31173	0.353231	3.26379	0.0009981	0.0306507
	Acmsd	-1.62267	-0.673324	-3.25825	0.00101351	0.0309611
	Cyb561	-1.53861	3.48581	-3.25791	0.00101452	0.0309611
	Wnk2	2.97024	2.66944	3.25985	0.00101495	0.0309611
	Tal1	1.60399	1.71346	3.25871	0.00101217	0.0309611
	Fam129a	1.80264	4.27467	3.2569	0.0010175	0.0309875
	Klhdc9	-1.12183	3.11536	-3.25307	0.00102883	0.0311475
	Negr1	2.99765	1.00579	3.25574	0.00102756	0.0311475
	Klhl26	1.05853	4.10654	3.25334	0.00102803	0.0311475
	Fmr1nb	-3.57736	-3.05102	-3.25907	0.00102954	0.0311475
	Map10	2.17221	0.944554	3.25203	0.00103231	0.0311799
	Zeb2	1.43735	5.95462	3.24746	0.00104565	0.0315309
	Slc9a9	1.50531	2.97251	3.24564	0.00105118	0.0316457
	Rfk	0.916672	6.35754	3.24386	0.00105659	0.0317566
	2510002D24Rik	-1.18518	3.71798	-3.24156	0.00106365	0.0319165
	Prdm10	1.3561	2.36989	3.23717	0.0010772	0.0322703
	Mreg	1.21352	3.89513	3.23409	0.00108683	0.0325057
	Slc4a9	-2.65742	-2.79002	-3.23386	0.00109063	0.0325663
	Slc25a33	-1.28763	3.96146	-3.23206	0.00109321	0.0325904
	Ralgps1	1.3393	3.25738	3.23031	0.00109874	0.0326493
	Skil	1.22332	4.73415	3.23079	0.00109722	0.0326493
	Wdfy2	1.22708	3.2254	3.2233	0.00112118	0.0332623
	Aqp11	-1.04782	1.70431	-3.22171	0.0011263	0.0333604
	Ppp1r26	2.21232	0.0531668	3.22003	0.00113236	0.0334859
	Tmem41a	-1.02808	2.88039	-3.218	0.0011384	0.0336103
	Tmem54	-2.93064	-4.38628	-3.21797	0.00114542	0.0337632
	Adnp	1.59394	2.28409	3.21383	0.00115215	0.0339072
	Pcdh12	1.7172	3.03876	3.21254	0.00115646	0.0339795
	Prdm14	-2.14128	-4.64939	-3.21203	0.00115856	0.0339869
	D8Ertd738e	-1.18976	5.5974	-3.21085	0.00116207	0.0340355
	Sec61g	-1.89311	3.19315	-3.20982	0.00116558	0.0340839
	Gucy1a2	2.0038	2.8731	3.20646	0.00117699	0.0343627
	Haus4	-1.12629	2.65569	-3.20248	0.00119032	0.0346969
	Lrrc19	3.13171	-3.54833	3.20445	0.001195	0.0347782
	Tmem50a	-0.861198	6.19066	-3.19999	0.00119886	0.0348353
	Sult2a7	-2.03428	-2.69074	-3.19596	0.00121304	0.0351917
	2410015M20Rik	-1.24103	5.30948	-3.1953	0.00121512	0.0351964
	Dpm3	-1.16756	3.46911	-3.1944	0.00121826	0.0352316
	Dpf3	1.99224	1.59277	3.19121	0.00122961	0.0355042
	Hcrtr2	-2.5612	-3.97294	-3.1913	0.00123199	0.035517
	Rbm3	-1.12973	5.47488	-3.18583	0.00124852	0.035937
	Naip1	1.91127	-2.11548	3.18482	0.00125225	0.035988
	Evc	1.92342	3.55921	3.18379	0.00125595	0.0360379
	Gramd4	1.21819	4.84508	3.18225	0.0012614	0.0361378
	Rdh16	1.28694	0.092098	3.18101	0.00126585	0.0362088
	Bach2	1.60722	2.47708	3.17851	0.00127495	0.0364124
	Srd5a1	-1.28936	1.63521	-3.17652	0.00128222	0.0365631
	Marveld3	-2.61949	-1.89282	-3.17449	0.00129346	0.0368264
	Stx1a	1.9462	0.77189	3.16936	0.00130889	0.0372082
	Csf1r	1.43777	6.46373	3.16646	0.00131958	0.0374541
	Atf7ip	1.04122	5.10341	3.1599	0.00134452	0.038103
	Stat5a	1.19175	5.13217	3.15889	0.00134837	0.038114
	Lamtor4	-1.198	4.97814	-3.15872	0.00134906	0.038114
	Uhmk1	1.08626	3.94689	3.15772	0.00135289	0.0381637
	Vmn1r53	-2.5465	-4.35298	-3.15688	0.00135943	0.0382892
	AI197445	2.71702	-3.64901	3.1485	0.00139466	0.0392213
	Nedd9	1.75715	4.18871	3.14572	0.00139995	0.0393098
	Gm826	-2.2291	-1.01701	-3.14465	0.00140518	0.0393533
	Tecta	3.13483	-2.83961	3.14805	0.00140578	0.0393533
	Dab2	1.57919	5.41621	3.14267	0.0014121	0.0394699
	Tlr4	1.90288	3.34036	3.13993	0.00142329	0.0397223
	Fam167a	2.14244	0.823835	3.13938	0.00142601	0.0397378
	Gm166	-1.77746	0.54227	-3.13827	0.0014299	0.0397858
	Acot6	1.57416	1.52063	3.1274	0.00147466	0.0408457
	Calcrl	1.28592	4.34365	3.12791	0.00147254	0.0408457
	Mki67	2.23829	2.05619	3.12858	0.00147086	0.0408457
	Pcsk4	-1.49757	2.7862	-3.12656	0.00147817	0.0408811
	S1pr1	1.1828	6.19431	3.12585	0.00148112	0.0409013
	Ptk6	2.33611	-2.07798	3.12483	0.00148725	0.0410089
	Gngt1	1.86964	-3.54901	3.1197	0.00150731	0.0414996
	Il1r1	-1.60781	5.15876	-3.117	0.00151874	0.0416933
	H2afj	-1.23499	5.13075	-3.11696	0.00151888	0.0416933
	Mmp3	2.95442	0.656397	3.11704	0.00153076	0.0419566
	Rassf10	2.4579	-0.578786	3.11383	0.00153548	0.0420233
	Chrna4	2.12994	-0.346624	3.11163	0.00154273	0.0421587
	Spata24	-1.629	1.29881	-3.10957	0.00155098	0.0422171
	Stxbp1	1.27985	3.24215	3.1096	0.00155087	0.0422171
	Ppp1r3d	2.61453	1.92097	3.11059	0.00155176	0.0422171
	Adgre1	1.53746	4.53186	3.10392	0.00157592	0.0428108
	4833419F23Rik	-2.02788	-0.624419	-3.10191	0.00158533	0.0429396
	Scd3	2.48833	2.17144	3.10307	0.00158336	0.0429396
	Pvrl1	1.11933	4.10436	3.09541	0.00161425	0.0436584
	Phf5a	-0.91507	4.53029	-3.09374	0.00162182	0.0437988
	Atp5j2	-1.01685	7.39592	-3.09152	0.00163201	0.0440092
	D7Ertd143e	-1.57763	-3.14129	-3.0905	0.00163674	0.0440721
	Gm13051	-2.58992	-4.22058	-3.08959	0.00164636	0.0440726
	Gm10319	-1.10799	-1.6931	-3.08858	0.00164558	0.0440726
	Mt1	-2.38134	6.56072	-3.08951	0.00164394	0.0440726
	Fgd1	1.80011	1.04717	3.08849	0.00164611	0.0440726
	F730035M05Rik	2.64392	-3.04543	3.08866	0.00165167	0.0441504
	Serping1	-1.08933	8.45838	-3.08547	0.00166006	0.0443102
	Sema6a	1.51786	3.79733	3.08304	0.00167144	0.0444846
	Il1a	1.85815	-1.45123	3.08326	0.00167056	0.0444846
	Tbc1d31	1.20229	3.4955	3.08206	0.00167605	0.0445427
	Wipf1	1.37426	4.49592	3.08082	0.00168194	0.0446346
	Atp5l	-1.42098	4.34485	-3.08017	0.001685	0.0446512
	Per1	-1.59258	6.29503	-3.07891	0.001691	0.0447458
	Pdgfrl	2.67019	0.414665	3.07958	0.00169508	0.0447893
	Upb1	-0.994571	1.53564	-3.0759	0.00170534	0.0449954
	Rpl24	-0.904869	7.63509	-3.07322	0.00171824	0.0452708
	Cd86	1.69723	1.96099	3.07083	0.00172984	0.0455113
	1810053B23Rik	-1.72545	-2.89924	-3.06439	0.0017614	0.0462359
	5330417C22Rik	1.82969	-2.88325	3.0642	0.00176242	0.0462359
	Rnf138rt1	-2.642	-4.47878	-3.06303	0.00177543	0.0465107
	Apol9a	-1.20834	1.64747	-3.05765	0.0017949	0.0469539
	Fyb	1.58234	3.46582	3.05663	0.00180005	0.0470216
	Cbfa2t3	1.62588	4.09824	3.05528	0.00180689	0.0471333
	Adam23	1.31768	3.49768	3.05173	0.00182491	0.047522
	Cox8a	-1.16483	6.76092	-3.05082	0.00182956	0.047522
	Hspa4l	1.04927	4.09015	3.05104	0.00182843	0.047522
	Cox7c	-1.45621	4.6804	-3.05025	0.00183249	0.0475308
	Tmem256	-1.13418	5.14227	-3.04916	0.00183808	0.0476086
	Gk5	2.30854	0.266711	3.04837	0.00184469	0.0477126
	Pcdhb22	2.21687	0.253322	3.04633	0.0018544	0.0478961
	Lmbrd2	1.12933	4.05518	3.04485	0.00186037	0.0479828
	Adcy10	2.87678	-1.96618	3.0456	0.0018712	0.0481269
	Ypel2	1.37018	4.80946	3.04295	0.00187027	0.0481269
	Gm16063	-2.14324	-4.23929	-3.0414	0.00187962	0.0482759
	Rpl29	-0.889465	7.08094	-3.03853	0.0018935	0.0485646
	Ass1	-2.11008	-3.99079	-3.03592	0.00190841	0.0488106
	Azin2	-1.99588	2.16305	-3.03594	0.00190779	0.0488106
	Lsm6	-0.970215	4.66274	-3.03445	0.00191519	0.0489158
	Shank3	1.28313	5.48047	3.03364	0.00191951	0.0489583
	P2ry12	1.70725	1.24675	3.03211	0.00192779	0.0491011
	Atp2b4	1.36728	5.72389	3.03	0.00193907	0.04932
	Sh3pxd2a	1.2997	7.63659	3.02522	0.00196507	0.0499122
White adipose tissue	Kdm5d	-10.0412	-0.473945	-27.0729	1.14315e-31	2.09928e-27
	Eif2s3y	-10.8756	0.180686	-25.1295	3.60241e-30	3.1409e-26
	Ddx3y	-11.6142	0.53916	-24.9386	5.13108e-30	3.1409e-26
	Xist	12.362	3.5937	24.3566	1.52234e-29	6.98906e-26
	Uty	-9.58611	-0.445606	-19.2868	5.39192e-25	1.98034e-21
	Arx	-9.20992	-2.22193	-16.1886	9.87966e-22	3.02384e-18
	Hoxa11os	6.89446	-1.28901	14.2568	1.79753e-19	4.7157e-16
	C7	-5.60102	3.29192	-12.9366	8.16665e-18	1.87465e-14
	Hoxa11	7.58605	-1.11614	12.8267	1.13522e-17	2.31635e-14
	Col6a5	-5.00748	0.967847	-12.6956	1.67824e-17	3.08192e-14
	Hoxa10	7.81406	0.553756	12.2478	6.5473e-17	1.09304e-13
	Nrn1	5.74128	3.80577	10.7932	6.43709e-15	9.85089e-12
	Hoxc10	4.91516	1.18081	10.1574	5.20814e-14	7.3571e-11
	Dok7	-5.52362	0.267745	-9.72826	2.19653e-13	2.71241e-10
	Nxf3	-5.74144	-3.7692	-9.72577	2.21554e-13	2.71241e-10
	Ofcc1	4.8585	-3.71165	9.26434	1.06541e-12	1.22283e-09
	Plekha6	3.12333	5.05946	9.08697	1.96043e-12	2.11772e-09
	Slc17a7	-5.30874	-3.0082	-9.01056	2.55381e-12	2.60545e-09
	Hoxa9	4.24067	0.35678	8.66681	8.42347e-12	8.1415e-09
	Crtac1	-2.88787	-0.539721	-8.31677	2.87289e-11	2.63788e-08
	Spon1	3.52795	4.00906	8.15816	5.02604e-11	4.39515e-08
	Nkx3-2	4.79577	-4.09492	8.06499	6.99022e-11	5.83493e-08
	Sult1e1	-10.0125	-0.0862169	-8.05021	7.58566e-11	6.05666e-08
	Slitrk5	-4.66622	-2.5646	-7.94069	1.08581e-10	8.30822e-08
	Hoxa13	5.53554	-1.66523	7.81708	1.68635e-10	1.23873e-07
	Hoxc11	4.46795	-1.63324	7.60337	3.6055e-10	2.5466e-07
	Pitx1	5.29745	-1.96548	7.58923	3.79599e-10	2.58183e-07
	Ngfr	4.57033	1.73176	7.51705	4.90725e-10	3.21845e-07
	Hoxd11	6.35617	-3.35448	7.49557	5.32126e-10	3.36964e-07
	Agr2	4.5385	-4.11811	7.41737	7.00721e-10	4.15098e-07
	Pde11a	-5.51024	-3.07975	-7.42223	6.89743e-10	4.15098e-07
	Myo1b	-1.55179	5.96943	-7.39684	7.53752e-10	4.32349e-07
	Cdh12	4.16705	-4.55739	7.38844	7.76928e-10	4.32349e-07
	Rprml	-3.33379	-1.11418	-7.35458	8.76807e-10	4.73579e-07
	Cadps	-3.51551	-2.80477	-7.24542	1.29615e-09	6.61546e-07
	Shisa9	-3.82158	-2.20218	-7.24528	1.29687e-09	6.61546e-07
	Sox7	-2.06616	3.06888	-7.18259	1.62329e-09	8.0568e-07
	Rnase2a	4.02897	-3.68458	7.06512	2.47404e-09	1.19561e-06
	Cntn1	5.44462	-2.53272	7.04747	2.64156e-09	1.24384e-06
	Eif2s3x	1.18353	6.84621	7.0197	2.91112e-09	1.33649e-06
	Chdh	-2.23722	4.49107	-6.99966	3.12817e-09	1.40112e-06
	Trank1	-4.73297	-2.71804	-6.89364	4.58092e-09	2.00295e-06
	Syt2	-4.28367	-3.35234	-6.84743	5.40438e-09	2.26334e-06
	Mmp3	2.77348	0.656397	6.84635	5.42295e-09	2.26334e-06
	Olfr1388	3.72645	-4.33086	6.66661	1.03391e-08	4.19988e-06
	Rxfp2	4.2101	-3.3833	6.66186	1.05203e-08	4.19988e-06
	Nrxn1	4.16027	0.584074	6.64642	1.11193e-08	4.26837e-06
	Mir24-2	-5.11144	-2.04993	-6.64597	1.11567e-08	4.26837e-06
	Sohlh1	-3.06457	-4.54263	-6.60484	1.29032e-08	4.83581e-06
	Mageb18	-2.66285	-3.79646	-6.57356	1.44359e-08	5.30201e-06
	Mycl	-3.97377	2.36643	-6.51461	1.78415e-08	6.42433e-06
	Sptlc3	-3.40569	-4.55022	-6.48481	1.98484e-08	7.00952e-06
	Per2	-2.35667	4.33472	-6.43107	2.40644e-08	8.3381e-06
	Ptgfr	3.21378	1.28563	6.41843	2.51813e-08	8.54206e-06
	Fgf13	1.97942	2.34159	6.414	2.55834e-08	8.54206e-06
	Kcnt1	-4.36393	-1.60579	-6.39383	2.75254e-08	9.02635e-06
	Nmb	-2.42105	1.27925	-6.36466	3.05318e-08	9.83661e-06
	Penk	-1.93797	2.03077	-6.32834	3.4774e-08	1.10102e-05
	2610016A17Rik	1.67409	0.148422	6.29627	3.90061e-08	1.21408e-05
	2010016I18Rik	-2.44619	0.453812	-6.27608	4.19298e-08	1.28333e-05
	Rasl10b	-2.90829	-0.312163	-6.21965	5.1313e-08	1.54477e-05
	Cd55	1.52727	5.56031	6.14754	6.64037e-08	1.96684e-05
	Lamc3	-1.84103	2.41196	-6.13432	6.96172e-08	1.99758e-05
	Ism1	-2.28034	-0.201481	-6.13569	6.92784e-08	1.99758e-05
	Eef1a2	4.2207	2.72285	6.08819	8.21605e-08	2.28605e-05
	AW551984	5.08622	-1.1384	6.09132	8.1455e-08	2.28605e-05
	Flt4	-1.53452	4.36825	-6.07438	8.62363e-08	2.36365e-05
	Dsg1a	3.91823	-3.88635	5.98087	1.20441e-07	3.25261e-05
	Serpine2	-1.60496	5.52164	-5.96255	1.28498e-07	3.4199e-05
	Mup2	8.46434	1.80876	5.95706	1.3655e-07	3.55311e-05
	Podn	-1.56871	4.66826	-5.94379	1.37373e-07	3.55311e-05
	C130026I21Rik	1.7566	0.436412	5.91337	1.53088e-07	3.90459e-05
	Efcab1	4.39408	-4.20337	5.90685	1.56916e-07	3.94741e-05
	Gdf10	-1.6848	3.98915	-5.90238	1.59192e-07	3.95054e-05
	4930480G23Rik	2.91805	-1.82445	5.86515	1.81735e-07	4.44984e-05
	Notch3	-1.32942	4.89871	-5.78139	2.44699e-07	5.91271e-05
	Oxtr	3.28972	0.503807	5.69838	3.28455e-07	7.83344e-05
	Peg10	2.71488	2.4666	5.69002	3.38283e-07	7.96439e-05
	Timp3	-1.37685	7.43114	-5.56096	5.33694e-07	0.00012406
	Atp12a	3.53187	-4.60676	5.53873	5.77432e-07	0.00013255
	Crisp2	3.71661	-3.26369	5.52847	5.98815e-07	0.000135761
	Kng2	3.07858	2.3677	5.49194	6.80639e-07	0.00015243
	Ntrk1	-3.44119	-2.31984	-5.48317	7.02121e-07	0.000155346
	Rasgrf1	-2.89379	-1.91669	-5.47304	7.27394e-07	0.000157151
	Col6a6	-2.05109	2.09237	-5.47366	7.25771e-07	0.000157151
	Glrb	3.27776	-2.00609	5.45353	7.79148e-07	0.000166375
	Hspa12b	-1.18457	4.05164	-5.44617	7.9936e-07	0.000168729
	Serpinf1	1.40182	7.45671	5.43419	8.33716e-07	0.000173981
	Mrps6	1.29609	4.28505	5.41467	8.92835e-07	0.000184225
	Sim2	-4.40641	-0.598217	-5.34134	1.15777e-06	0.000236237
	Kank3	-1.31365	5.09433	-5.31789	1.25305e-06	0.000252869
	Gjc1	-1.31485	1.92523	-5.31069	1.28497e-06	0.000253733
	Scd3	2.43261	2.17144	5.31261	1.27637e-06	0.000253733
	Emx2	2.30705	-1.21681	5.29101	1.37642e-06	0.000259741
	Pear1	-1.20457	4.5112	-5.29248	1.36935e-06	0.000259741
	Cntfr	-1.76923	3.00613	-5.289	1.38611e-06	0.000259741
	Cd109	-2.13882	0.239317	-5.29367	1.36368e-06	0.000259741
	Klhl13	1.40163	3.93379	5.29093	1.3768e-06	0.000259741
	Reln	-3.47631	4.13254	-5.27459	1.45832e-06	0.00027051
	Clic6	-3.00774	-0.747612	-5.26688	1.49753e-06	0.000275006
	Slc38a5	-2.7235	-3.38522	-5.25012	1.5875e-06	0.000288642
	Erbb4	-3.72563	-1.28496	-5.22451	1.73729e-06	0.00031278
	Gabrb2	3.55646	-3.17987	5.18683	1.98e-06	0.000353016
	Tspan11	-3.57293	-1.11923	-5.16611	2.12793e-06	0.000375743
	Cyp1b1	-1.80571	2.57563	-5.1326	2.38852e-06	0.000417741
	Mmrn1	-4.47229	1.48089	-5.09371	2.74486e-06	0.000475534
	Hfe2	2.99049	5.57464	5.07149	2.95169e-06	0.000506587
	Bmper	-1.91848	3.01258	-5.0402	3.28809e-06	0.000559097
	Slc16a12	-1.86072	3.55035	-5.03456	3.35271e-06	0.000564854
	Krt23	4.00332	-2.95617	5.02765	3.44134e-06	0.000574516
	Wipf3	-2.46823	3.15337	-5.02411	3.47583e-06	0.000575046
	Lum	1.91074	5.16681	5.00985	3.65089e-06	0.000598615
	Accsl	-2.89309	-3.01314	-4.99066	3.90087e-06	0.000633942
	Frmd3	2.76357	-1.49947	4.98005	4.04575e-06	0.000651721
	Drd1	-2.44365	-1.85781	-4.97271	4.14884e-06	0.000662516
	B2m	1.26045	9.36672	4.95928	4.34488e-06	0.000687839
	Lhcgr	-3.13149	-3.28181	-4.95209	4.45498e-06	0.000699241
	Paqr9	2.13759	4.71783	4.94673	4.53627e-06	0.000705967
	Fhl5	-2.01275	-0.447366	-4.9404	4.636e-06	0.000715424
	Gm2083	8.7506	3.12388	4.95578	4.76596e-06	0.000729351
	Nr5a1	-3.39732	-4.04566	-4.92748	4.84956e-06	0.000736012
	Fkbp5	-2.58176	6.2362	-4.9224	4.93159e-06	0.000742326
	Vstm2a	3.12604	-2.80154	4.88822	5.54599e-06	0.000808306
	Efr3a	1.19171	6.43567	4.89394	5.43658e-06	0.000808306
	Hotair	2.57228	-2.73693	4.89238	5.46582e-06	0.000808306
	Asphd1	-3.29691	-3.71207	-4.88945	5.52396e-06	0.000808306
	Rxfp1	4.7811	-4.10696	4.87458	5.85775e-06	0.000841083
	Ptger3	1.52815	0.906692	4.86962	5.90828e-06	0.000841083
	Apba2	-3.78991	-1.91092	-4.87062	5.8991e-06	0.000841083
	Dcst1	-1.74	-0.658348	-4.861	6.08493e-06	0.000859567
	Kcnv2	3.32913	-2.95894	4.8336	6.68632e-06	0.00093731
	Col4a5	-1.47496	2.78225	-4.82901	6.78714e-06	0.000944235
	Birc7	-2.85214	-4.59015	-4.79582	7.60114e-06	0.00104953
	Pde4c	-1.99416	2.94028	-4.7905	7.73892e-06	0.00106058
	Klk14	-3.96728	-3.73813	-4.78877	7.80729e-06	0.00106202
	Adap2	-1.24135	4.0123	-4.76354	8.48181e-06	0.00113693
	Adamts16	3.02871	-0.568322	4.76466	8.45215e-06	0.00113693
	Bmp3	1.65383	0.883478	4.75828	8.63474e-06	0.00114905
	Slc38a3	3.60769	6.50662	4.73437	9.37911e-06	0.00123912
	Myzap	-1.40416	2.10617	-4.72058	9.81255e-06	0.00128713
	Tpsab1	-3.18754	-2.46658	-4.71563	9.98415e-06	0.00129119
	P4ha3	4.61309	-3.05492	4.71949	9.93047e-06	0.00129119
	Dcc	3.18888	-4.14583	4.70316	1.04149e-05	0.00133747
	Hoxd10	2.70082	-0.591545	4.68805	1.09558e-05	0.00139716
	Frzb	4.74169	1.10118	4.67936	1.13947e-05	0.00144312
	Gm3893	-2.13472	0.827035	-4.66813	1.1717e-05	0.00147378
	Dmrt3	2.3795	-4.54664	4.65721	1.21571e-05	0.00151873
	Slc6a7	-2.45607	-0.527833	-4.63838	1.29542e-05	0.00159658
	Mup13	7.41251	1.78674	4.65722	1.29307e-05	0.00159658
	6720468P15Rik	3.62862	-4.33709	4.63548	1.3106e-05	0.00160453
	Myoc	3.58839	2.21462	4.6267	1.34979e-05	0.00164156
	Rasip1	-1.19194	4.88471	-4.61344	1.4088e-05	0.00170206
	Mir7213	-3.18257	-4.39445	-4.60496	1.45059e-05	0.00174108
	Amph	-2.28754	-1.21914	-4.59217	1.51326e-05	0.00180452
	Mc2r	1.36721	-0.390609	4.56144	1.67756e-05	0.00198753
	Tmem204	-1.30299	4.37052	-4.55643	1.70594e-05	0.0020082
	Map7d2	-2.76608	-2.30398	-4.55394	1.72054e-05	0.00201248
	Ccm2l	-1.21857	3.63271	-4.55009	1.74254e-05	0.00201834
	Srpx2	1.27001	3.21844	4.54924	1.74753e-05	0.00201834
	Sfrp4	2.11496	1.03492	4.53439	1.83655e-05	0.0021079
	Egfl6	3.52016	-1.29494	4.52736	1.88365e-05	0.00214853
	Spon2	2.07557	3.13483	4.49795	2.07424e-05	0.00235132
	Foxp2	-2.65249	1.27346	-4.48698	2.15178e-05	0.00242425
	Kcnip3	-1.72025	0.469928	-4.48391	2.17357e-05	0.00243386
	Hoxc4	-1.44886	0.7926	-4.47666	2.22673e-05	0.00247829
	Nts	-4.00917	-3.29925	-4.47245	2.26938e-05	0.00248065
	Mup8	6.6161	0.581314	4.48633	2.26557e-05	0.00248065
	Lpar4	1.73567	0.640173	4.47439	2.24363e-05	0.00248065
	Fam205c	-3.39034	-2.28358	-4.44948	2.4412e-05	0.00265268
	Slc15a5	4.49991	0.520476	4.44775	2.47634e-05	0.00267503
	Sez6l	-2.81822	-2.09592	-4.44077	2.50965e-05	0.00269516
	Ace	-1.25316	5.03077	-4.43686	2.54176e-05	0.00271377
	Slc5a7	-3.06358	-2.99678	-4.42985	2.60328e-05	0.00276339
	Wnt2	3.03254	-0.328471	4.42757	2.62293e-05	0.00276825
	Cyyr1	-1.37358	3.13682	-4.41828	2.70334e-05	0.00280476
	Hpca	-3.18193	-2.01845	-4.41951	2.6949e-05	0.00280476
	Mcf2l	-1.56553	3.95799	-4.42069	2.68179e-05	0.00280476
	Folh1	1.83809	-0.250347	4.4122	2.75829e-05	0.00284569
	Fam84a	1.76312	0.353231	4.40357	2.83829e-05	0.00287842
	Fgf10	1.38207	1.08721	4.4066	2.80997e-05	0.00287842
	Svs5	-3.08289	-4.64572	-4.40227	2.85271e-05	0.00287842
	Lhfpl3	2.38479	-2.58705	4.40301	2.84371e-05	0.00287842
	Nes	-1.44697	4.36263	-4.39562	2.91397e-05	0.00292416
	Wdr95	3.24244	-3.26733	4.39242	2.94851e-05	0.00294274
	Adra1a	1.77625	2.79623	4.37076	3.16348e-05	0.00314022
	Gm9696	2.57842	-2.94748	4.35145	3.37204e-05	0.00332925
	Mrgprh	-3.19466	-1.4347	-4.34687	3.42674e-05	0.00333062
	Sfrp2	1.7551	0.959306	4.34643	3.42783e-05	0.00333062
	Apoc1	-1.46643	5.04164	-4.34862	3.40314e-05	0.00333062
	Krt222	1.9328	0.219771	4.3365	3.54181e-05	0.00342325
	Fezf2	2.10441	-4.75891	4.33123	3.60379e-05	0.00344687
	Tstd3	1.73328	3.44963	4.33195	3.59528e-05	0.00344687
	Hist1h2bp	3.31869	-3.63883	4.32868	3.63999e-05	0.00346346
	Ctcfl	-1.6563	2.32494	-4.31814	3.76223e-05	0.00356132
	Snhg20	-1.20204	2.81971	-4.31004	3.86375e-05	0.00360172
	Lrrn1	-3.32614	0.792641	-4.31144	3.85261e-05	0.00360172
	Lctl	1.38885	-0.328387	4.31228	3.83547e-05	0.00360172
	Tbx2	-1.32309	3.04623	-4.29915	4.00436e-05	0.00369528
	G6pdx	1.52218	5.08589	4.29961	3.99833e-05	0.00369528
	Pkn3	-1.28213	2.72735	-4.29039	4.12118e-05	0.00378407
	Baiap2l2	-3.33946	-0.775923	-4.28454	4.2087e-05	0.0038452
	Fam107a	-2.41834	1.51218	-4.28073	4.25402e-05	0.00386737
	Osr2	2.32762	-0.780661	4.26606	4.46322e-05	0.00403016
	Tinagl1	-1.34319	5.57779	-4.26511	4.47698e-05	0.00403016
	Lama5	-1.23629	5.2805	-4.26308	4.50673e-05	0.00403715
	Pgr	5.64659	-3.02778	4.24905	4.8879e-05	0.00435735
	Gkn3	-2.60821	-1.66344	-4.23636	4.91883e-05	0.00436374
	Rbfox3	-2.94824	-2.15226	-4.22481	5.11032e-05	0.00451182
	Shank3	-1.14548	5.48047	-4.208	5.39428e-05	0.00473974
	Rab9b	-2.01854	-2.41895	-4.19849	5.56376e-05	0.00486537
	BB123696	-3.55695	-1.98081	-4.19265	5.69005e-05	0.00495223
	Lao1	-2.82533	-3.01068	-4.18548	5.80703e-05	0.0050302
	Acer2	-1.54043	4.21475	-4.18321	5.847e-05	0.00504105
	Alpk2	4.35681	0.896647	4.18422	5.89832e-05	0.00505608
	Rbp7	-1.63275	0.772643	-4.17941	5.9195e-05	0.00505608
	Hn1l	1.31306	4.40816	4.17702	5.96558e-05	0.00507185
	Tmem215	2.93488	-3.55703	4.14611	6.59966e-05	0.00558507
	Sox17	-1.18133	3.73705	-4.12831	6.98504e-05	0.00580422
	Esr1	1.32232	5.63652	4.13017	6.94319e-05	0.00580422
	Notch4	-1.11651	4.47278	-4.13206	6.90074e-05	0.00580422
	Olfr98	2.82041	-4.49149	4.12921	6.96863e-05	0.00580422
	Adcy8	-4.18059	-2.44042	-4.12493	7.13584e-05	0.00590282
	Cyp4v3	1.33421	5.5253	4.11945	7.18764e-05	0.005919
	Necab1	4.27526	0.238525	4.12052	7.2486e-05	0.00594256
	Sema3c	1.36573	4.38855	4.11017	7.40619e-05	0.00604476
	Ntn1	-1.24367	4.85407	-4.1069	7.48468e-05	0.0060818
	Ripk4	-2.17966	0.378228	-4.10294	7.58108e-05	0.00613299
	Ttyh1	-2.01289	0.392909	-4.08848	7.94221e-05	0.00639696
	Fbn2	3.95715	-2.0298	4.0876	8.02965e-05	0.00643915
	Akr1c18	3.77918	-1.9799	4.06863	8.5195e-05	0.00680226
	Hist1h2bj	2.41163	-1.1983	4.0652	8.56041e-05	0.00680534
	Avpr1a	-2.04519	2.69913	-4.05926	8.72442e-05	0.00684822
	Gja4	-1.36747	2.74763	-4.05919	8.72622e-05	0.00684822
	Pbdc1	1.08722	3.36267	4.05989	8.70657e-05	0.00684822
	Mal2	2.44218	1.29942	4.05336	8.89223e-05	0.00691936
	Il13ra2	3.36402	-2.52374	4.05525	8.86332e-05	0.00691936
	Hoxd1	2.13339	-4.59907	4.04721	9.06818e-05	0.0070265
	Lmo1	-1.35228	0.472913	-4.03689	9.37265e-05	0.0072319
	Rnf144b	-1.49595	5.85872	-4.03372	9.46818e-05	0.00725569
	Gramd1b	-1.4942	2.48592	-4.03325	9.4825e-05	0.00725569
	Slc4a8	-1.72703	1.90392	-4.02814	9.63893e-05	0.00734478
	Als2cl	-1.13102	4.97032	-4.02494	9.73795e-05	0.00738957
	Ano4	4.12397	-2.06474	4.01838	0.000100575	0.00760067
	Tef	-1.66398	7.21673	-4.00856	0.000102611	0.00772276
	Arap2	1.2149	3.94997	4.00268	0.000104555	0.00783691
	A330040F15Rik	-2.06517	-0.241961	-3.9997	0.000105557	0.00787991
	Ppl	-1.7875	4.13209	-3.98992	0.000108897	0.00809628
	Ushbp1	-1.10358	5.02316	-3.9806	0.000112177	0.00830651
	Mum1l1	-2.79434	0.210101	-3.97472	0.000114382	0.00843576
	Il15ra	-1.29605	4.50064	-3.97099	0.000115662	0.00849603
	Pappa2	-3.3523	-2.32782	-3.96896	0.000116804	0.00854574
	Rpl17	1.58503	3.17958	3.9665	0.000117325	0.00854982
	Clvs2	3.27279	-4.21206	3.9649	0.000118258	0.00858373
	Hist1h2bf	2.72718	-1.33646	3.96263	0.000118845	0.00859239
	Sh2d4a	1.53792	2.98329	3.95952	0.000119955	0.00863865
	Dtx4	1.57516	4.70755	3.93533	0.000129522	0.00929116
	Asic2	2.9465	-1.73433	3.92809	0.000132699	0.00948201
	Gdap10	-1.52011	2.13589	-3.92225	0.000134996	0.00960878
	Syne3	-1.4269	3.33243	-3.91779	0.000136914	0.00970766
	Tbx1	-4.77499	-0.564778	-3.91671	0.000141026	0.00988268
	Pcp4	5.31386	-2.3358	3.92	0.000141471	0.00988268
	Hdgfrp2	-1.08591	5.32688	-3.90903	0.000140756	0.00988268
	Per3	-1.79084	4.75099	-3.90728	0.000141535	0.00988268
	Shisa2	-1.96433	3.16567	-3.8965	0.000146436	0.0101581
	Dennd2d	-1.51514	2.5703	-3.89617	0.000146586	0.0101581
	Syndig1	3.78132	-3.65445	3.88624	0.00015254	0.010531
	Flt1	-1.14261	5.63694	-3.8809	0.000153812	0.010579
	Fcrls	1.45903	1.74701	3.87802	0.000155215	0.0106357
	Serpine1	-3.22329	3.34483	-3.86957	0.000159886	0.010915
	Malat1	-1.33757	9.37969	-3.8635	0.000162465	0.01105
	5930430L01Rik	-1.51144	2.08898	-3.85709	0.000165772	0.0112334
	Mup10	7.92477	1.72471	3.89333	0.000167573	0.0113137
	Pcsk4	-1.84217	2.7862	-3.83811	0.000175942	0.0118095
	Ly6g6e	-3.03689	-2.66874	-3.83713	0.000176847	0.0118095
	Cytl1	-2.68914	0.363658	-3.83716	0.000176589	0.0118095
	Chst15	-1.17926	4.30366	-3.83474	0.000177807	0.0118306
	Lrfn2	2.63677	-3.16369	3.82946	0.000180881	0.0119917
	Sox11	-2.44511	-2.06193	-3.81952	0.000186534	0.012322
	Malt1	1.20271	3.91748	3.80267	0.000196563	0.0128917
	Cd163l1	-1.7041	-1.04675	-3.80326	0.0001962	0.0128917
	Ugt3a2	3.00221	1.52469	3.7971	0.000200417	0.0130977
	Bex2	-3.0822	-3.47014	-3.78833	0.000206078	0.0134199
	Brinp3	3.30732	-3.6803	3.78113	0.00021113	0.0137004
	Mir10a	-2.75245	-4.07584	-3.7595	0.000225072	0.0144015
	Hist1h3h	2.67795	-3.76071	3.76022	0.000224511	0.0144015
	Mmp16	3.2434	-2.88608	3.76124	0.000224506	0.0144015
	Oas1e	2.18159	-4.32776	3.76216	0.000223	0.0144015
	Fam206a	1.09028	2.65834	3.75619	0.000227152	0.0144841
	Abcc9	-1.2362	6.84817	-3.74676	0.000233892	0.0148527
	Hephl1	2.99273	-1.72021	3.74658	0.000234551	0.0148527
	Adgrg1	-1.18315	5.01451	-3.73974	0.000239038	0.0150848
	Greb1	3.81494	-1.749	3.73588	0.00024469	0.0153886
	Ccdc65	2.93847	-3.53278	3.72531	0.000250459	0.0156977
	Hydin	2.47442	-1.80835	3.72082	0.000253552	0.0158375
	Kcnj12	-3.03684	0.107011	-3.71468	0.000258992	0.0161168
	Acacb	-2.03736	8.02134	-3.71284	0.000259779	0.0161168
	Gm4961	2.44746	-4.33443	3.70866	0.000263243	0.0162221
	Lrp3	-1.10835	4.88717	-3.70924	0.000262678	0.0162221
	2810433D01Rik	2.87409	-3.50946	3.70614	0.000265662	0.0163164
	Dpp6	3.91472	-1.82325	3.70522	0.000269643	0.0165057
	Tns2	-1.15935	7.10855	-3.69839	0.000271609	0.0165709
	Col4a6	-1.60946	0.845946	-3.68516	0.000282904	0.0172028
	Plac8	1.98597	1.89576	3.684	0.000283924	0.0172079
	Akr1c14	2.22994	4.34142	3.67034	0.00029613	0.0178299
	Mir196b	2.39076	-3.06103	3.67101	0.000295578	0.0178299
	2010001E11Rik	2.50095	-3.54405	3.65683	0.000308788	0.0185313
	Vwf	-1.25051	5.76021	-3.64868	0.000316425	0.0189278
	Ccng1	1.05192	7.82683	3.64094	0.000324012	0.0192504
	Sema6b	-1.14781	3.8471	-3.64028	0.000324663	0.0192504
	Galnt13	2.54127	-4.24417	3.6402	0.000324962	0.0192504
	Phf24	-1.59329	0.045173	-3.63419	0.000330769	0.0195313
	Arhgef15	-1.1162	4.4281	-3.6274	0.000337701	0.0195632
	Nr1d2	-1.46983	6.46606	-3.62979	0.000335247	0.0195632
	Scd2	1.87209	5.99182	3.6312	0.000333813	0.0195632
	Sh2d3c	-1.06841	4.08751	-3.62943	0.000335613	0.0195632
	Slc2a5	4.30091	-0.811457	3.63707	0.000335834	0.0195632
	Mogat2	2.15641	-0.588145	3.62773	0.000337397	0.0195632
	Htra4	2.18243	2.44383	3.62083	0.000344589	0.0198994
	Ccbe1	-1.4519	2.87855	-3.61927	0.000346185	0.019929
	Slc34a2	4.46427	-2.37064	3.62605	0.00034894	0.0200248
	Gm6402	-3.10053	0.785154	-3.61557	0.000351464	0.0201068
	Rpl39	1.14595	6.00956	3.60592	0.000360567	0.0205635
	Slc5a6	-1.53296	3.87254	-3.60375	0.000362956	0.0206357
	Ppp1r1b	-3.95647	-0.65079	-3.60277	0.000370296	0.020988
	Jph4	2.98587	-2.34539	3.5966	0.000372058	0.021023
	Tmem200b	-1.40464	2.03732	-3.59076	0.000377588	0.02127
	Tead4	-1.56516	1.67602	-3.58707	0.00038184	0.0214244
	Sesn3	1.34885	3.35192	3.58637	0.000382662	0.0214244
	Myo16	2.59145	-4.25724	3.57954	0.000391043	0.0218271
	Col4a4	-1.67869	1.38852	-3.57159	0.000400215	0.0222714
	Polr3g	1.28797	2.75841	3.5705	0.000401532	0.0222772
	Klk11	-2.95808	-3.37264	-3.5657	0.00040864	0.0226032
	Dhcr24	1.30027	6.07288	3.5586	0.000416274	0.0229563
	Dbp	-3.22459	4.19303	-3.55553	0.000422561	0.0232333
	Dsg1b	2.74011	-4.21005	3.54327	0.000436763	0.0239424
	Itgb2l	2.91224	-2.56415	3.54092	0.000440366	0.0239967
	Cdkl4	2.26245	-1.28933	3.5406	0.000439661	0.0239967
	Ahcyl2	1.09591	5.91246	3.53722	0.000444049	0.0241258
	Fos	-2.1368	3.93572	-3.53117	0.000452292	0.0243352
	Lppr4	2.15679	-1.89101	3.53205	0.000451097	0.0243352
	Arntl	2.15364	4.22444	3.53051	0.000453203	0.0243352
	Nkx1-2	2.7951	-4.47828	3.53192	0.00045214	0.0243352
	Coro6	-1.34471	3.02264	-3.52464	0.000461217	0.0246053
	1700024P16Rik	-2.58521	0.781379	-3.52425	0.000462254	0.0246053
	Sorl1	1.59256	5.1156	3.52462	0.000461256	0.0246053
	Olig1	2.77468	-1.03524	3.52257	0.000465026	0.0246813
	Folr1	3.91184	-2.57251	3.52199	0.000473481	0.0250577
	Lrrc4	-1.60889	-0.737901	-3.51227	0.000478717	0.025262
	Pald1	-1.13344	4.26589	-3.47928	0.000528528	0.0278106
	Fam124b	2.1844	-1.97353	3.47753	0.000531415	0.0278443
	Mir6907	-2.63131	-4.53816	-3.47744	0.000532201	0.0278443
	Inafm1	-1.08183	3.8938	-3.47581	0.000534047	0.0278615
	Hkdc1	2.77484	-3.39213	3.46532	0.000552323	0.0287333
	Fbll1	2.66385	-4.50261	3.44251	0.000590877	0.0306413
	Trit1	-1.14488	3.78952	-3.4411	0.000592335	0.0306413
	Hist1h4n	3.203	-2.34839	3.44063	0.000597252	0.0308044
	4930426D05Rik	3.24199	-3.70006	3.43992	0.000598844	0.0308044
	Vtcn1	4.17976	-1.32089	3.44496	0.000602081	0.0308844
	Matn4	-1.94479	-0.962599	-3.43376	0.000605444	0.0309704
	Col23a1	-1.35452	1.46873	-3.42751	0.000616776	0.0314624
	Sema3g	-1.07595	2.98265	-3.41685	0.000636603	0.0323839
	Gcm2	2.35562	-4.72249	3.41381	0.000642745	0.032606
	Lrrc4c	-1.43523	0.939104	-3.41178	0.000646257	0.0326228
	Echdc2	-1.03718	5.26836	-3.41159	0.000646629	0.0326228
	Jag2	-1.14747	2.91557	-3.40915	0.000651313	0.0327691
	Lilra5	2.03183	0.40978	3.40266	0.000664025	0.0332266
	Cracr2b	-1.07842	3.36226	-3.40342	0.000662471	0.0332266
	Mgl2	1.34385	2.38268	3.3998	0.000669595	0.0334142
	Btnl9	-1.19676	3.32053	-3.39821	0.000672767	0.0334816
	Rps15a-ps6	2.24615	-0.83351	3.39678	0.000675855	0.0335078
	Gys2	2.18803	2.56821	3.3962	0.000676943	0.0335078
	Dnah10	-2.32183	-2.28376	-3.3936	0.000682352	0.0336847
	Tmem178	-2.033	-0.583682	-3.3888	0.000691811	0.0340601
	Slc2a3	-1.41818	2.69076	-3.38762	0.000694163	0.0340845
	Lama1	-2.84193	-0.747405	-3.38441	0.000703111	0.0344318
	Cobl	1.66666	4.54323	3.38197	0.000705847	0.0344435
	Slc5a3	1.41372	4.58732	3.38136	0.0007071	0.0344435
	Emilin2	1.3645	4.38839	3.38044	0.000709028	0.034446
	Ptprb	-1.09803	7.30918	-3.37391	0.000722817	0.0350232
	Gm20554	-2.59688	-3.04189	-3.36527	0.000742686	0.0358913
	4930565N06Rik	-1.48861	0.918467	-3.3633	0.000745769	0.0359457
	Nudt15	1.24771	1.84254	3.36205	0.000748515	0.0359836
	Tspan6	1.16278	1.71601	3.3522	0.000770526	0.036945
	Ccdc68	-1.69061	-0.173947	-3.35124	0.000772695	0.0369525
	4933424G06Rik	2.34681	-2.95398	3.33548	0.000809833	0.0384586
	Megf10	-2.08647	-1.59286	-3.33504	0.00081047	0.0384586
	Sh2b2	-1.31087	3.2866	-3.33666	0.000806471	0.0384586
	Cdh13	-0.968066	4.31748	-3.33193	0.000817734	0.0387033
	Eya1	1.80823	0.807438	3.32785	0.000827598	0.0390694
	Hdac9	1.36579	2.73541	3.30224	0.000891882	0.0419177
	Slitrk3	3.60198	-3.59918	3.30789	0.000892498	0.0419177
	Nog	-1.68266	-0.0716261	-3.29372	0.000914309	0.0428326
	Syne2	-0.993291	6.40547	-3.29182	0.000919385	0.0429608
	Slc45a3	-2.45293	3.06613	-3.29115	0.000922283	0.0429868
	Chrd	-1.03918	3.37923	-3.28877	0.000927584	0.0431245
	Zyg11a	-2.13071	1.60114	-3.28535	0.000937101	0.0434569
	Rdh18-ps	-2.90446	-2.29106	-3.27075	0.000982392	0.0453283
	Fmr1	1.19977	5.77557	3.26917	0.000981948	0.0453283
	Tst	-1.37116	5.33612	-3.26592	0.000991249	0.0456223
	Mertk	-1.10456	4.47938	-3.2599	0.00100868	0.0463084
	8430408G22Rik	-1.90042	5.58446	-3.2555	0.0010217	0.0467891
	Dgkh	-1.25771	1.51566	-3.2543	0.00102518	0.046832
	Cyp2c44	2.39926	3.02303	3.24967	0.00104014	0.0473972
	Fbln1	1.37299	3.88016	3.24797	0.00104413	0.0474615
	Dhx32	1.14813	5.89695	3.24103	0.00106526	0.0483024
	Pqlc3	1.10569	2.62674	3.23707	0.00107752	0.0484242
	Mup3	3.88141	1.92716	3.24647	0.00107752	0.0484242
	D7Ertd443e	2.52907	-4.22578	3.23916	0.00107301	0.0484242
	Pak3	1.81375	-0.901497	3.23677	0.0010785	0.0484242
	Tcf15	-1.10528	1.36257	-3.23507	0.00108375	0.0485416
	Tmem229a	2.76661	-0.450281	3.23438	0.00109013	0.0487084
	Disp2	1.65025	0.685555	3.22833	0.00110505	0.049255
	Spaca6	-1.09698	2.21547	-3.22269	0.00112313	0.04994

## Sheet: Supplementary table 2
	Term	P.value	Adjusted.P.value	Gene count	Total number of genes	Gene ratio (%)
Mus.*	Adrenergic signaling in cardiomyocytes	1.39233e-05	0.00163185	8	148	5.40541
	Cardiac muscle contraction	2.36499e-05	0.00163185	6	78	7.69231
	Tight junction	0.000238621	0.0109766	7	167	4.19162
	Hypertrophic cardiomyopathy (HCM)	0.000432525	0.0147154	5	86	5.81395
	Dilated cardiomyopathy (DCM)	0.000533165	0.0147154	5	90	5.55556
Liver	Steroid hormone biosynthesis	1.87722e-13	5.03094e-11	22	89	24.7191
	Retinol metabolism	2.43956e-11	3.26901e-09	20	91	21.978
	Chemical carcinogenesis	3.56725e-10	3.18674e-08	19	94	20.2128
	Arachidonic acid metabolism	3.20534e-07	2.14758e-05	15	89	16.8539
	Ovarian steroidogenesis	2.06963e-05	0.00110932	10	57	17.5439
	Inflammatory mediator regulation of TRP channels	2.95257e-05	0.00131882	15	127	11.811
	Fatty acid degradation	4.33203e-05	0.00145123	9	50	18
	Linoleic acid metabolism	4.33203e-05	0.00145123	9	50	18
	Metabolism of xenobiotics by cytochrome P450	0.000393584	0.0117201	9	66	13.6364
	Drug metabolism	0.000531775	0.0142516	12	114	10.5263
	PPAR signaling pathway	0.000636031	0.0148117	10	85	11.7647
	Biosynthesis of unsaturated fatty acids	0.000663208	0.0148117	6	32	18.75
	Ribosome	0.000760786	0.0156839	15	170	8.82353
	Prion diseases	0.000928826	0.0177804	6	34	17.6471
	Primary bile acid biosynthesis	0.00177686	0.0317467	4	16	25
	Glycine, serine and threonine metabolism	0.00222866	0.0373301	6	40	15
	Fatty acid elongation	0.00276886	0.0419273	5	29	17.2414
	Pantothenate and CoA biosynthesis	0.00282945	0.0419273	4	18	22.2222
	Bile secretion	0.00312827	0.0419273	8	72	11.1111
	Complement and coagulation cascades	0.0031289	0.0419273	9	88	10.2273
	Amoebiasis	0.00342052	0.0436523	10	106	9.43396
Wat*	ECM-receptor interaction	2.90448e-06	0.000563469	10	83	12.0482
	Focal adhesion	2.02512e-05	0.00196437	14	199	7.03518
	PI3K-Akt signaling pathway	0.000120167	0.00777079	18	357	5.04202
	Pathways in cancer	0.000406204	0.0197009	22	535	4.11215
* Mus, Gastrocnemius muscle; Wat, White adipose tissue.

## Sheet: Supplementary table 3
	Term	P.value	Adjusted.P.value	Gene count	Total number of genes	Gene ratio (%)
Mus_up*	Cardiac muscle contraction	1.4252e-05	0.000940635	5	78	6.41026
	Tight junction	5.20272e-05	0.0017169	6	167	3.59281
	Adrenergic signaling in cardiomyocytes	0.000300924	0.00587754	5	148	3.37838
	Hypertrophic cardiomyopathy (HCM)	0.000374493	0.00587754	4	86	4.65116
	Dilated cardiomyopathy (DCM)	0.000445268	0.00587754	4	90	4.44444
Liver_up*	Retinol metabolism	1.00967e-10	2.41311e-08	15	91	16.4835
	Chemical carcinogenesis	1.70992e-09	2.04336e-07	14	94	14.8936
	Steroid hormone biosynthesis	8.3744e-09	6.67161e-07	13	89	14.6067
	Arachidonic acid metabolism	5.24916e-06	0.000313637	10	89	11.236
	Linoleic acid metabolism	3.29347e-05	0.00157428	7	50	14
	Ovarian steroidogenesis	7.81195e-05	0.00311176	7	57	12.2807
	Bile secretion	0.000344324	0.0117562	7	72	9.72222
	Inflammatory mediator regulation of TRP channels	0.000555539	0.0165967	9	127	7.08661
	Metabolism of xenobiotics by cytochrome P450	0.00129977	0.0345161	6	66	9.09091
	Fatty acid elongation	0.0018247	0.0395856	4	29	13.7931
	Prolactin signaling pathway	0.00203971	0.0395856	6	72	8.33333
	Transcriptional misregulation in cancer	0.00205776	0.0395856	10	183	5.46448
	Fatty acid degradation	0.00215319	0.0395856	5	50	10
	Biosynthesis of unsaturated fatty acids	0.00264619	0.0451742	4	32	12.5
Wat_up*	Neuroactive ligand-receptor interaction	0.000311287	0.040156	11	348	3.16092
Liver_down*	Ribosome	9.52807e-08	1.80081e-05	15	170	8.82353
	Steroid hormone biosynthesis	1.20852e-05	0.00114205	9	89	10.1124
	Prion diseases	0.000187645	0.0118216	5	34	14.7059
	Glycine, serine and threonine metabolism	0.00041048	0.019191	5	40	12.5
	Complement and coagulation cascades	0.000507699	0.019191	7	88	7.95455
Wat_down*	ECM-receptor interaction	5.98628e-09	8.68011e-07	10	83	12.0482
	Focal adhesion	5.65624e-08	4.10077e-06	13	199	6.53266
	PI3K-Akt signaling pathway	1.62366e-06	7.84771e-05	15	357	4.20168
	Small cell lung cancer	2.67952e-05	0.000971327	7	92	7.6087
	Human papillomavirus infection	0.000169173	0.00433758	12	360	3.33333
	Pathways in cancer	0.000179486	0.00433758	15	535	2.80374
	Amoebiasis	0.00051311	0.0106287	6	106	5.66038
	Protein digestion and absorption	0.00164151	0.0297523	5	90	5.55556
* Mus, Gastrocnemius musclel; Wat, White adipose tissue; up, derived from up-regulated genes in comparing females to males in the old age group; down, derived from down-regulated genes in comparing females to males in the old age group

## Sheet: Supplementary table 4
	Gene	logFC	AveExpr	t	P.Value	adj.P.Val
Mus_F*	Nkx2-2os	2.92161	-3.71174	7.29426	1.0881e-09	1.99819e-05
	Mettl21e	-1.69933	-2.07536	-5.59138	4.79392e-07	0.00440178
Mus_M*	Actc1	-4.45902	1.07261	-11.1359	2.12902e-15	3.90974e-11
	Col3a1	-2.87537	7.92402	-8.95008	3.14628e-12	1.92595e-08
	Col5a1	-2.04738	6.04556	-9.04286	2.28277e-12	1.92595e-08
	C130080G10Rik	-4.57639	-3.67689	-8.73313	6.68525e-12	3.0692e-08
	Col1a1	-2.88718	6.67777	-8.03265	7.83447e-11	2.87744e-07
	Col1a2	-2.3367	7.2281	-7.35589	8.72677e-10	2.67097e-06
	Col6a2	-1.79884	6.0771	-6.56095	1.51038e-08	3.96237e-05
	Col6a1	-1.66038	6.57858	-6.31633	3.63018e-08	8.33309e-05
	Sparc	-1.59639	8.49305	-6.14375	6.73099e-08	0.000137342
	Col6a3	-1.68226	6.29178	-6.00486	1.10511e-07	0.000202942
	Nrep	-1.95255	4.67262	-5.82266	2.11354e-07	0.000352846
	Adamts2	-1.55704	5.02349	-5.72305	3.00931e-07	0.000460525
	Mybph	-1.95121	-0.237537	-5.67461	3.57227e-07	0.000504625
	Loxl2	-1.54157	4.41853	-5.64412	3.97902e-07	0.000521933
	Fbn1	-1.73021	5.98087	-5.59563	4.72256e-07	0.000578167
	Cd248	-1.77379	3.57777	-5.52278	6.10561e-07	0.00065955
	Ssc5d	-1.63462	2.73289	-5.5294	5.96495e-07	0.00065955
	Stmn4	-1.90503	-1.31125	-5.5012	6.5876e-07	0.000672082
	C1qtnf6	-1.75979	2.25053	-5.42327	8.66309e-07	0.00083731
	Igfn1	3.48972	-0.961139	5.39551	9.55302e-07	0.000877159
	Serpinh1	-1.3815	6.53246	-5.22469	1.73451e-06	0.00151679
	Mettl21c	-1.44633	-0.713563	-5.15766	2.18967e-06	0.00174975
	Tekt1	2.1682	-1.0441	5.15742	2.19148e-06	0.00174975
	Tmem132b	2.11628	-1.24331	5.086	2.80687e-06	0.00214772
	Col15a1	-1.54028	6.52701	-5.07081	2.95825e-06	0.00217301
	Mib1	1.32593	5.34194	4.96641	4.23966e-06	0.00299451
	Ccdc80	-1.80795	6.68538	-4.84077	6.52031e-06	0.00427639
	Hook1	1.24539	4.43791	4.85029	6.31169e-06	0.00427639
	Col5a2	-1.94435	5.30675	-4.8188	7.02777e-06	0.00445027
	Adamts12	-1.85629	2.52891	-4.80097	7.46789e-06	0.00457135
	Mss51	1.69291	3.12459	4.61687	1.39266e-05	0.00824993
	Cfd	-2.59215	6.14377	-4.59234	1.51246e-05	0.00867962
	Gm14461	3.69296	-3.95864	4.58352	1.56153e-05	0.00868969
	Hp	-2.77294	8.81049	-4.55637	1.70661e-05	0.0087056
	Thy1	-1.43991	3.23355	-4.56116	1.6791e-05	0.0087056
	Mpzl3	1.63735	0.988617	4.5611	1.67945e-05	0.0087056
	Plin1	-2.64693	4.12254	-4.4404	2.51243e-05	0.0124698
	Nkx2-2os	2.50219	-3.71174	4.42239	2.6669e-05	0.0128882
	Smox	-1.48738	4.84383	-4.40467	2.82797e-05	0.0130858
	Pcolce	-1.18199	5.18423	-4.40229	2.85031e-05	0.0130858
	Adamts16	-3.69402	-0.568322	-4.39246	2.95411e-05	0.0132315
	Col4a1	-1.21973	8.02395	-4.36362	3.23892e-05	0.0141618
	Tmem178b	-2.47967	-1.87488	-4.29536	4.05489e-05	0.0173172
	Cpn1	3.20188	1.17829	4.28514	4.19823e-05	0.0175219
	Kcnab1	1.53106	1.88262	4.27768	4.29645e-05	0.0175333
	Cilp2	-2.37254	-1.04786	-4.23658	4.91472e-05	0.0196204
	Erc2	2.38638	-0.00943438	4.21083	5.34502e-05	0.0208842
	Pebp4	-2.52968	-3.1311	-4.1774	5.95929e-05	0.0227992
	Ifi27l2a	-2.07462	5.42178	-4.13306	6.87874e-05	0.0250347
	Atp13a5	1.16035	-2.08765	4.13936	6.73988e-05	0.0250347
	Kcng4	-1.16617	0.234098	-4.12975	6.95257e-05	0.0250347
	Adipoq	-2.37466	4.37345	-4.11812	7.21915e-05	0.0254947
	Slurp1	-2.11879	-4.72695	-4.06945	8.44361e-05	0.0287145
	Crybb1	-2.7398	-2.56463	-4.07237	8.36875e-05	0.0287145
	Kera	-1.73592	-2.03285	-4.05527	8.83648e-05	0.0295042
	Serpinf1	-1.13806	7.45671	-4.02566	9.71557e-05	0.0318601
	Clec11a	-1.73154	1.84413	-4.01807	9.95432e-05	0.0320704
	Acp5	-2.17515	5.66628	-3.96317	0.000118578	0.0375442
	Aoc3	-1.83045	5.00424	-3.95253	0.000122645	0.0381738
	Fstl1	-1.15687	5.96713	-3.92505	0.000133805	0.0409532
	S100a4	-1.63278	2.15843	-3.91522	0.000138028	0.0415533
	Troap	-2.81345	-2.58031	-3.89561	0.000146984	0.0431907
	Trf	-1.67278	10.6201	-3.89276	0.000148171	0.0431907
	Gm3646	-2.20961	-3.86236	-3.86298	0.000162745	0.0466976
	Arsi	-2.17435	0.126806	-3.83912	0.000175393	0.0495526
Liver_F*	1600002H07Rik	-2.66386	3.23429	-18.2631	5.78453e-24	1.06227e-19
	Cyp3a16	5.42836	-2.49105	17.0854	1.0111e-22	9.28396e-19
	Cyp2b13	-5.60453	-2.44837	-16.3846	5.93837e-22	3.63507e-18
	Adcy1	6.43007	1.34211	14.1075	2.73671e-19	1.06103e-15
	Cyp2c54	-3.98821	-0.748597	-14.0882	2.88888e-19	1.06103e-15
	Cyp3a44	2.9947	-1.80569	13.9574	4.18705e-19	1.28152e-15
	Fmo3	-4.12725	-0.900852	-13.0072	6.61966e-18	1.73662e-14
	Sult2a3	3.52182	-3.22951	11.8837	2.00781e-16	4.60893e-13
	C8b	-2.44632	-1.00304	-10.7555	7.27231e-15	1.48387e-11
	A1bg	3.89387	1.36733	10.5328	1.50562e-14	2.76492e-11
	Cth	-2.33272	4.31301	-10.2305	4.08343e-14	6.81709e-11
	Cyp2c44	-1.97594	3.02303	-9.93453	1.09631e-13	1.43804e-10
	Rims4	6.56765	0.34353	9.93904	1.08184e-13	1.43804e-10
	Sult2a7	-4.41355	-2.69074	-9.95968	1.00772e-13	1.43804e-10
	Adamts7	-2.90814	2.05171	-9.51167	4.57544e-13	5.60156e-10
	Cyp3a41a	2.64534	-0.826464	9.47961	5.10317e-13	5.85717e-10
	Pla2g4f	6.28941	-3.71067	9.45633	5.53372e-13	5.97772e-10
	Etnppl	-3.54452	0.0674799	-9.04144	2.294e-12	2.34039e-09
	Dio3os	-4.14404	0.37489	-8.93044	3.36787e-12	3.25514e-09
	Mug1	-2.14293	0.924049	-8.31266	2.91472e-11	2.6763e-08
	Ugt2b37	3.38066	-2.85813	8.29148	3.14046e-11	2.74625e-08
	Ifi27l2b	2.26515	-0.408944	8.25397	3.5841e-11	2.99175e-08
	Serpina6	2.73736	0.129211	8.21932	4.05001e-11	3.23367e-08
	Abcc3	-1.93364	4.10191	-8.05849	7.14951e-11	5.41853e-08
	Sult4a1	6.34428	-3.18265	8.03956	7.67163e-11	5.41853e-08
	Adgrf1	-5.07813	-2.45839	-8.04819	7.42061e-11	5.41853e-08
	Paics	-1.23114	7.06732	-8.00503	8.63972e-11	5.87629e-08
	8430419L09Rik	-1.4379	3.64194	-7.89427	1.27977e-10	8.39345e-08
	Pnpla5	7.15694	-1.90552	7.59211	3.78422e-10	2.39633e-07
	Zfhx2	-1.59509	3.54866	-7.56865	4.07964e-10	2.49728e-07
	BC029214	-2.01081	3.76345	-7.54735	4.40202e-10	2.6077e-07
	Cyp3a11	-4.09294	0.810502	-7.52856	4.70818e-10	2.70191e-07
	Ascl1	11.2708	-1.72727	7.51065	5.28985e-10	2.94372e-07
	Glod5	5.43031	-3.84794	7.35951	8.63125e-10	4.66189e-07
	Apoa4	2.00271	-0.554145	7.29387	1.08962e-09	5.71706e-07
	C8a	-1.9362	-0.367709	-7.24043	1.31944e-09	6.54872e-07
	Adrbk2	2.47324	3.71783	7.24342	1.3054e-09	6.54872e-07
	Nox4	-2.97269	2.64523	-7.22242	1.4074e-09	6.80143e-07
	Adck5	-1.80207	3.45751	-7.16997	1.6984e-09	7.99728e-07
	Hao2	2.43945	-2.51392	7.02888	2.81684e-09	1.29321e-06
	Olfr701	4.88462	-3.95441	6.77557	7.00154e-09	3.13601e-06
	Cyp2c50	-2.09903	0.118863	-6.62641	1.19421e-08	5.22152e-06
	Mettl20	-1.87366	4.24535	-6.61844	1.22883e-08	5.24794e-06
	Scn5a	5.96749	-0.535301	6.60412	1.30128e-08	5.43106e-06
	Ifi44	2.90332	1.80356	6.56735	1.47611e-08	6.02385e-06
	Serpina12	2.72664	-0.986448	6.47835	2.03124e-08	7.84742e-06
	Pnpla3	4.80206	5.72303	6.47852	2.0333e-08	7.84742e-06
	Ethe1	-1.78384	4.06723	-6.47563	2.05117e-08	7.84742e-06
	Adh4	-1.61946	-0.0277637	-6.40118	2.67861e-08	1.00388e-05
	Fabp5	3.6834	4.8071	6.35469	3.16485e-08	1.16239e-05
	Clic3	-3.02047	0.219785	-6.34533	3.27219e-08	1.17824e-05
	Esm1	3.79148	0.382564	6.23977	4.77625e-08	1.68675e-05
	Ptgds	-3.71666	-1.14516	-6.23352	4.88409e-08	1.69229e-05
	Ppat	-1.56812	4.55439	-6.17471	6.02593e-08	2.04926e-05
	Gm4477	4.75983	-3.01794	6.11169	7.56424e-08	2.52563e-05
	Sult2a8	-2.23455	-0.502524	-6.10381	7.7634e-08	2.54584e-05
	C730027H18Rik	-1.70032	-2.34613	-6.04707	9.50629e-08	3.06269e-05
	Colgalt2	3.20658	1.66255	5.9921	1.15661e-07	3.66208e-05
	Cyp2d9	-2.36235	-1.02029	-5.96042	1.29472e-07	4.02987e-05
	Slc16a6	1.97787	3.13259	5.95561	1.31714e-07	4.03132e-05
	Cdh18	3.2435	-3.49967	5.9197	1.49694e-07	4.50652e-05
	Sorcs3	5.36492	-3.58102	5.87828	1.74444e-07	5.16692e-05
	Cyp1a2	-1.6168	-0.366404	-5.83811	2.00061e-07	5.83163e-05
	Abca8a	-1.71665	6.66253	-5.81998	2.13376e-07	6.12257e-05
	Slc37a1	2.48438	1.11161	5.80947	2.21489e-07	6.25758e-05
	Cyp2a4	1.8988	-0.533299	5.7613	2.62779e-07	7.31162e-05
	Fads2	1.43311	4.64103	5.73325	2.90254e-07	7.95557e-05
	Lifr	1.87413	7.21146	5.61784	4.36634e-07	0.000117917
	Tomm40l	-1.48334	5.48773	-5.5861	4.88414e-07	0.000129989
	Mug2	-1.92745	-0.0355927	-5.5611	5.33439e-07	0.000139944
	Hsd3b1	2.98541	-4.47997	5.50894	6.41091e-07	0.000165817
	Amer2	-4.00131	-3.71598	-5.50153	6.58782e-07	0.000168026
	Notum	-1.40143	0.292036	-5.45327	7.79692e-07	0.000196141
	Cml1	-1.26587	2.82502	-5.41648	8.87197e-07	0.000220169
	Cxcl9	2.26665	3.11641	5.40857	9.12154e-07	0.000223344
	Il7	2.63394	0.0277695	5.40058	9.38099e-07	0.000226674
	A4gnt	3.76378	-4.28947	5.3907	9.71953e-07	0.000231804
	Kcnk5	-1.61092	2.7836	-5.36553	1.06067e-06	0.000249719
	Lppr1	2.02648	-3.65848	5.36024	1.08048e-06	0.000251164
	Ces2a	-1.41254	-0.473793	-5.32529	1.22103e-06	0.000280288
	Ppl	-2.46768	4.13209	-5.2944	1.36025e-06	0.000304629
	Tdo2	-1.60699	2.15225	-5.29673	1.34918e-06	0.000304629
	Gnat1	1.66485	-1.12796	5.25724	1.54853e-06	0.000342618
	Clec2h	-4.65857	-3.40176	-5.25444	1.57102e-06	0.000343455
	Cyp2b9	-3.26167	-1.30454	-5.24355	1.62467e-06	0.000351004
	Cux2	2.03212	1.48592	5.23837	1.6538e-06	0.000353143
	2310005A03Rik	-3.18127	-4.18839	-5.22718	1.71989e-06	0.000363035
	Slc41a2	2.07768	3.50617	5.20035	1.88779e-06	0.000393948
	Stap1	3.2135	-0.322877	5.18718	1.97679e-06	0.000407885
	Gdf3	5.15101	-1.9697	5.18141	2.03445e-06	0.000415118
	Gldn	5.65041	-0.886746	5.17486	2.09267e-06	0.000422305
	Acot1	-1.84256	1.83226	-5.15597	2.20251e-06	0.000439641
	Trim30a	1.69815	3.84237	5.13891	2.3368e-06	0.00046143
	Ephx1	-1.36319	6.16261	-5.13028	2.40779e-06	0.000465438
	Mup3	-1.87908	1.92716	-5.13208	2.39283e-06	0.000465438
	D830032E09Rik	3.55668	-2.45364	5.06962	2.97282e-06	0.000568676
	Slc5a1	1.99673	-2.52592	5.0579	3.09313e-06	0.00058559
	Gsta2	-2.77214	-1.85346	-5.0301	3.40498e-06	0.000638052
	Odf3b	-1.71097	0.295637	-5.01972	3.52883e-06	0.000654581
	Ces2h	2.27379	-3.93528	4.98992	3.91029e-06	0.000718085
	Olfr702	3.66395	-4.31758	4.9861	3.9669e-06	0.000721269
	Adra2c	4.22372	-0.932716	4.97632	4.1119e-06	0.000740303
	Vcam1	2.03107	4.14014	4.96859	4.20804e-06	0.000750257
	C130026I21Rik	3.53914	0.436412	4.96249	4.3012e-06	0.000759493
	Cryl1	-1.23514	3.55035	-4.94983	4.48828e-06	0.000781229
	Mir6392	4.71504	-0.699975	4.95053	4.50938e-06	0.000781229
	Tbc1d31	1.53159	3.4955	4.93822	4.67081e-06	0.000801633
	Serpina4-ps1	-4.96302	-2.85652	-4.93617	4.74892e-06	0.000807493
	Klk1b4	2.97033	-2.71448	4.90741	5.19247e-06	0.000874811
	Pbld2	-1.17946	2.29391	-4.88861	5.53669e-06	0.000911432
	Plekhd1	3.99458	-1.99065	4.88823	5.55872e-06	0.000911432
	Cyp17a1	1.7165	-0.52078	4.89085	5.49442e-06	0.000911432
	Chrna4	3.38394	-0.346624	4.88113	5.68438e-06	0.000923787
	Sult1e1	5.86171	-0.0862169	4.87544	5.92315e-06	0.000954147
	Dntt	2.60916	-1.61506	4.82377	6.91003e-06	0.00110344
	Ncapg2	2.08076	1.95562	4.81525	7.11325e-06	0.00111648
	Tmem200b	-1.68857	2.03732	-4.81655	7.0819e-06	0.00111648
	Slc26a4	-2.8953	-4.01818	-4.78892	7.78183e-06	0.00120227
	Hemgn	3.78567	-3.9333	4.78915	7.79078e-06	0.00120227
	Gzmk	3.861	-3.16066	4.77617	8.14532e-06	0.00124651
	Mug-ps1	-1.43529	-0.678028	-4.76942	8.31389e-06	0.00126179
	Gm5122	3.30955	-2.48582	4.76696	8.38973e-06	0.00126286
	Akr1c18	4.1682	-1.9799	4.75263	8.83989e-06	0.00130916
	Naip2	1.36737	2.43304	4.75192	8.82309e-06	0.00130916
	Meg3	-3.66989	3.69526	-4.73832	9.25623e-06	0.00135985
	Gnmt	-1.32907	3.20632	-4.73385	9.38109e-06	0.00136726
	Sorcs2	3.78926	1.14434	4.72145	9.80643e-06	0.00141799
	Abcg3	2.16273	1.36075	4.71709	9.92926e-06	0.00142454
	Arsg	1.36438	2.71302	4.65772	1.2136e-05	0.00172763
	9030619P08Rik	1.5765	-0.236128	4.65229	1.23604e-05	0.00174605
	Ngp	5.5095	-2.88225	4.65339	1.25796e-05	0.00176345
	Extl1	2.07269	2.7371	4.6313	1.32666e-05	0.00184567
	Naip1	2.42312	-2.11548	4.60398	1.45439e-05	0.00200816
	Slc17a2	-1.10847	-0.721765	-4.59428	1.50252e-05	0.00205913
	Olfr1030	2.34298	-3.82797	4.58713	1.53908e-05	0.00207821
	Jun	1.80018	6.64825	4.58733	1.538e-05	0.00207821
	Chil3	4.69606	-1.32431	4.58282	1.57831e-05	0.00211563
	Fabp12	2.98522	-2.6857	4.55429	1.71892e-05	0.00227445
	Snai3	4.44514	-0.340094	4.55616	1.72156e-05	0.00227445
	Ddx60	1.69584	2.73917	4.54732	1.75878e-05	0.00230701
	Trim30d	1.39891	3.13755	4.5361	1.82607e-05	0.0023783
	Samd9l	1.43353	4.76015	4.53333	1.84308e-05	0.00238354
	Abhd6	-1.19126	4.13116	-4.47549	2.23539e-05	0.00285452
	Mup20	-1.83894	-0.416504	-4.47436	2.24388e-05	0.00285452
	Inmt	-1.84502	6.52685	-4.47229	2.25937e-05	0.00285452
	Klf15	-1.52499	6.64413	-4.47095	2.26944e-05	0.00285452
	1810008I18Rik	1.61065	-1.00359	4.45912	2.36058e-05	0.00294895
	Mki67	3.05315	2.05619	4.44775	2.45303e-05	0.00303475
	Acpp	2.68591	0.813296	4.44647	2.46231e-05	0.00303475
	Nptx1	4.46651	-2.3576	4.43322	2.59817e-05	0.00318086
	Oat	-1.25482	8.33208	-4.41805	2.70535e-05	0.00329013
	Bco1	1.42168	-0.90549	4.41478	2.73483e-05	0.00330411
	Mpeg1	1.896	5.47941	4.41175	2.7624e-05	0.0033156
	Slc39a2	-1.9031	0.281186	-4.40616	2.81406e-05	0.00335568
	Ntrk2	2.41251	5.62003	4.39509	2.91927e-05	0.00345867
	2010003K11Rik	1.94745	0.886642	4.38738	2.99447e-05	0.00350583
	Kel	3.42106	-3.8422	4.38766	2.99725e-05	0.00350583
	Rusc2	-1.17844	5.50911	-4.35317	3.35247e-05	0.0038965
	D330045A20Rik	3.86538	-3.20063	4.33408	3.58732e-05	0.00414324
	Abhd5	1.28351	5.98936	4.32217	3.71274e-05	0.0042613
	Ms4a6c	2.40586	2.73082	4.30965	3.86893e-05	0.00441298
	Map2k6	-2.12332	2.8511	-4.29259	4.09163e-05	0.0046382
	Nup62cl	-3.46772	-3.13434	-4.28853	4.15649e-05	0.00468281
	Diap3	3.39476	-1.73688	4.27554	4.33593e-05	0.00485518
	Gpr85	3.02953	-1.96871	4.27209	4.37942e-05	0.00487416
	Aldh1a1	-1.43338	8.15746	-4.26251	4.51525e-05	0.00496516
	Mlkl	1.50582	2.33651	4.2635	4.50054e-05	0.00496516
	Adam11	-1.95236	2.286	-4.26061	4.54342e-05	0.00496639
	Marcksl1-ps4	-1.71222	-1.57497	-4.2373	4.90288e-05	0.00530013
	Myo9a	1.4916	4.63105	4.23708	4.90646e-05	0.00530013
	Mup10	-2.40284	1.72471	-4.23372	4.96082e-05	0.00532752
	Ip6k2	-1.39386	4.5189	-4.22827	5.04952e-05	0.00539124
	Cdh19	3.08106	0.791273	4.21911	5.20809e-05	0.00541455
	Avpr1a	-1.28785	2.69913	-4.21645	5.24772e-05	0.00541455
	Mapk15	-1.72649	-1.30959	-4.21891	5.2059e-05	0.00541455
	Fads3	1.95722	5.58977	4.2147	5.27774e-05	0.00541455
	Cd163	-2.84493	5.20472	-4.22031	5.18481e-05	0.00541455
	Slco1a1	-3.17071	-1.76678	-4.21518	5.27684e-05	0.00541455
	Cybb	1.97525	4.33067	4.21702	5.23814e-05	0.00541455
	Slfn5	1.31828	6.11671	4.19323	5.65967e-05	0.00577412
	Trib3	-2.11455	2.11904	-4.18875	5.74276e-05	0.00582652
	Sult3a1	-2.00405	-2.7	-4.17463	6.01226e-05	0.00603329
	Cp	1.44043	7.53757	4.17469	6.01103e-05	0.00603329
	Akr1c19	-1.42425	0.436924	-4.16184	6.2668e-05	0.00622073
	Glt1d1	-1.30591	-1.5726	-4.1628	6.24737e-05	0.00622073
	Gpx3	2.50798	7.7372	4.15984	6.30855e-05	0.0062285
	Tlr6	2.52993	-0.0290439	4.15788	6.34886e-05	0.00623478
	Pcp4l1	-2.94185	3.391	-4.14947	6.52829e-05	0.00637689
	Cyp2f2	-1.95484	5.65633	-4.14466	6.62541e-05	0.00643751
	Inhbb	2.10801	3.45142	4.13874	6.75347e-05	0.00649323
	Slc24a3	2.75503	2.92972	4.14012	6.72637e-05	0.00649323
	Il1a	2.19732	-1.45123	4.13702	6.79133e-05	0.00649563
	Nedd9	2.0398	4.18871	4.13497	6.83637e-05	0.00650483
	Rad51b	1.61509	1.01329	4.11664	7.25314e-05	0.00678244
	1810053B23Rik	-2.00141	-2.89924	-4.11568	7.27587e-05	0.00678244
	Oas1a	2.07889	2.1928	4.11912	7.1954e-05	0.00678244
	A630033H20Rik	2.9571	-0.41244	4.11857	7.21469e-05	0.00678244
	Pydc4	2.58063	-0.924178	4.11313	7.33761e-05	0.00680545
	Tmem64	1.40668	6.51019	4.11029	7.40324e-05	0.00683182
	Cd300c	2.80327	-3.82453	4.10801	7.46211e-05	0.00685171
	Gbp3	1.48997	4.01676	4.1049	7.53312e-05	0.0068825
	Sirpa	1.62263	5.23683	4.10199	7.60423e-05	0.00691307
	Gpr65	2.26408	0.834339	4.08807	7.95311e-05	0.00719463
	Zpbp	2.71011	-1.07888	4.05561	8.83094e-05	0.00794958
	Ucp2	1.43102	6.04131	4.04077	9.25702e-05	0.00829248
	Slc7a15	2.36381	-1.1696	4.03721	9.36408e-05	0.00834767
	Clec7a	2.65075	2.1317	4.03016	9.58044e-05	0.00849929
	Gpc6	1.79962	3.06882	4.02436	9.75625e-05	0.00861364
	Ccdc69	2.57195	2.11075	4.02211	9.82925e-05	0.00863658
	Fgf21	2.87299	-1.80264	4.01311	0.000101221	0.00885154
	Ccr6	3.70069	-3.07016	4.00673	0.000103848	0.0090382
	Kifc2	-1.23106	3.08953	-3.99854	0.000105946	0.00917731
	Spta1	3.17916	-2.09633	3.98914	0.000109407	0.00943265
	Tmem26	1.79246	0.611052	3.96939	0.00011625	0.0099294
	Onecut1	1.63083	-2.34327	3.97047	0.000115853	0.0099294
	Treml4	1.73064	-0.613778	3.93966	0.000127754	0.0108114
	Cga	2.0461	-4.63073	3.94022	0.000127533	0.0108114
	Lgals1	1.74339	7.12616	3.93509	0.000129617	0.0108709
	Gm14420	-1.37598	5.92344	-3.93504	0.00012964	0.0108709
	Tmsb4x	1.48241	8.13657	3.9282	0.000132477	0.0110582
	Gm4737	-1.14299	6.24413	-3.92138	0.000135369	0.0112485
	Oasl2	1.90034	3.4228	3.90151	0.00014414	0.0117643
	Gngt1	2.07329	-3.54901	3.90222	0.000143818	0.0117643
	Sult2a1	1.10906	-2.03371	3.90562	0.00014228	0.0117643
	Gsta1	-3.29922	-2.61966	-3.9034	0.000143771	0.0117643
	Cyp2c37	-1.3573	0.0288409	-3.89331	0.000147916	0.0120191
	P2ry13	2.01752	0.640339	3.88982	0.000149554	0.0120987
	Olfr1029	2.02736	-3.6665	3.88097	0.000153781	0.0123861
	Ube2d2b	-1.82903	-3.86582	-3.86735	0.000160514	0.012816
	Clec12a	2.27369	2.22702	3.86805	0.000160177	0.012816
	Gm5431	1.88004	0.802999	3.86488	0.000161763	0.0128216
	Slfn8	1.9919	2.3885	3.86393	0.000162251	0.0128216
	Shisa3	3.00493	0.671033	3.86366	0.000162679	0.0128216
	Syn2	2.74727	0.864675	3.85944	0.000164689	0.0129246
	Gpr12	2.05194	-3.41099	3.85243	0.000168219	0.0131455
	Smpdl3b	2.26826	0.962327	3.84811	0.00017053	0.0132695
	Strc	3.85492	-2.82193	3.82625	0.00018452	0.0142976
	Dnah11	3.40939	-3.3198	3.81926	0.000187571	0.0144729
	Nr0b2	-1.1917	-1.49603	-3.81023	0.000191975	0.0147507
	Vsig4	1.56668	1.67444	3.80329	0.000196182	0.0150112
	Gas2	-1.34598	3.13765	-3.80166	0.000197179	0.0150249
	Dock10	1.6284	3.90978	3.79936	0.0001986	0.0150707
	Lyz2	1.71943	7.5408	3.77185	0.000216368	0.0162843
	Aldh3b3	1.68525	-1.94687	3.77284	0.000215703	0.0162843
	Ppm1k	-1.25979	4.90535	-3.76494	0.000221062	0.0165094
	Frmd7	2.74757	0.0736126	3.76514	0.000221156	0.0165094
	Ifit2	1.45571	3.30509	3.75744	0.000226271	0.0168228
	Hmgn3	2.22081	2.13772	3.75191	0.000230213	0.0170469
	Tmc3	2.40102	-1.01342	3.7473	0.000233568	0.0172259
	Pyhin1	2.31248	1.77488	3.74097	0.000238173	0.0174953
	Ly6e	1.16468	7.95589	3.73696	0.000241104	0.01764
	Sh2d1b1	3.626	-2.14076	3.73131	0.000247479	0.0180345
	Sox12	-1.90553	1.86791	-3.72622	0.000249257	0.0180923
	Ces3a	-1.2591	0.310811	-3.71638	0.000256949	0.0185772
	Ajap1	3.09809	-2.40998	3.7138	0.000259816	0.0187108
	Crybb3	3.11254	-0.354888	3.70944	0.000263367	0.0188925
	Sult1c2	1.61774	-2.30346	3.7003	0.000270019	0.0191908
	Mmp27	2.15095	-0.338843	3.69955	0.000270661	0.0191908
	Cyp8b1	1.36556	1.35751	3.7017	0.000268858	0.0191908
	Gpt	-1.30092	6.65997	-3.69561	0.000273951	0.0193493
	A530032D15Rik	2.9394	-0.909446	3.68823	0.000280863	0.0197616
	Hal	-1.11742	0.803531	-3.6802	0.000287254	0.0201341
	Fbxo21	-1.43805	6.06249	-3.67574	0.000291217	0.0203342
	Nid1	1.21164	7.4856	3.67035	0.000296086	0.0205959
	Fmo4	1.08932	0.575629	3.66712	0.000299031	0.0206444
	BC021614	1.31837	-0.495511	3.66748	0.000298701	0.0206444
	Gm765	3.27127	-2.38672	3.66126	0.000306011	0.0210472
	Aim2	2.11711	1.195	3.65084	0.00031436	0.0215407
	Hpgds	2.48772	1.61306	3.64597	0.000319232	0.0217932
	Mroh9	-2.21674	-4.71745	-3.64207	0.000322935	0.0219644
	Polq	2.8488	-0.362729	3.64043	0.000325127	0.0220319
	Pydc3	1.6661	0.871817	3.63768	0.000327259	0.0220948
	Ppbp	3.06363	-0.647541	3.63756	0.000328481	0.0220961
	Bcl2l11	1.51092	3.54072	3.62964	0.000335401	0.0224792
	Pltp	1.52404	6.0322	3.62485	0.000340348	0.0227278
	Laptm5	1.46309	5.35273	3.61596	0.0003497	0.0232677
	Srrm4	1.55923	0.610316	3.60847	0.000357774	0.023719
	Sardh	-1.1356	5.48242	-3.60345	0.00036329	0.023998
	Fads1	1.18287	6.70046	3.60007	0.000367042	0.024159
	Tigit	3.06732	-2.65485	3.59906	0.000369526	0.0242356
	Clec4a3	2.0322	1.75808	3.59213	0.000376035	0.0245748
	Amz1	2.08371	0.46203	3.58478	0.000384542	0.0250416
	Slfn1	2.94748	-0.359329	3.58048	0.000390668	0.0252614
	Csf2rb	1.67345	4.09434	3.58071	0.000389294	0.0252614
	Wfdc15b	3.20074	-3.71009	3.57986	0.00039232	0.0252792
	Gbp2	1.53785	4.35955	3.57091	0.000401036	0.0257504
	Matk	2.6992	-0.0754684	3.56288	0.000411495	0.0260914
	Plek	2.57862	3.07822	3.56229	0.00041203	0.0260914
	Lpcat2	1.71876	1.21346	3.56266	0.000411185	0.0260914
	Camp	4.08037	-3.09509	3.57193	0.000408164	0.0260914
	Tsc22d3	-1.5393	7.83004	-3.55268	0.000423795	0.0267442
	Snx10	1.215	5.10205	3.55078	0.000426238	0.0268063
	Ugt1a9	-1.70192	-1.55697	-3.54926	0.000428193	0.0268373
	Mpo	4.0412	-3.47858	3.55253	0.000432721	0.0270289
	Epb4.1l3	1.46455	2.01765	3.53896	0.000441727	0.0274744
	Ociad2	-2.09782	3.66015	-3.53713	0.000444215	0.0274744
	Crtam	2.92386	-3.78049	3.53798	0.000444343	0.0274744
	Axl	1.34936	6.50708	3.53442	0.00044782	0.0275966
	Adcy9	-1.03434	5.71419	-3.53177	0.000451409	0.0277247
	Ccl5	2.68382	0.560384	3.52494	0.000461485	0.028249
	Rgr	-1.53174	-3.03656	-3.51046	0.000481332	0.0292067
	Nckap1l	1.78813	3.93946	3.51095	0.000480629	0.0292067
	Srsf12	2.76877	-3.76637	3.50964	0.000483492	0.0292067
	Morc4	1.60116	3.70708	3.50994	0.00048209	0.0292067
	Il1b	2.27766	-0.276872	3.50485	0.000489661	0.029476
	Zfp292	1.17143	4.99024	3.50373	0.000491159	0.029476
	Slc13a2	-2.012	-2.17193	-3.50241	0.000493151	0.0294991
	Rpph1	-3.13414	-3.59682	-3.49987	0.000499514	0.0296863
	Mir6993	2.13331	-4.02665	3.49841	0.000499147	0.0296863
	Myo1f	1.85454	2.93522	3.49467	0.00050472	0.0298989
	Kcna2	1.73086	2.58321	3.49264	0.000507793	0.0299843
	Adgre1	1.57317	4.53186	3.48818	0.000514631	0.0302907
	Fabp2	1.14551	-1.61101	3.48331	0.000522195	0.0305401
	Cd8a	3.66529	-1.14003	3.48815	0.000521842	0.0305401
	Klrb1b	2.60639	-1.3298	3.47044	0.000543406	0.0316797
	Prss48	-2.37954	-4.25002	-3.46789	0.000547141	0.0316962
	Nxpe4	1.68596	2.5276	3.46849	0.000545873	0.0316962
	Acer1	2.30203	-4.68511	3.46558	0.000550839	0.0318101
	Ly86	1.8769	2.31572	3.46398	0.000553283	0.0318511
	Slc4a1	4.18133	-1.11772	3.46271	0.000570653	0.0321456
	Rundc3a	-1.02015	1.53685	-3.45474	0.000568747	0.0321456
	Cd300lb	2.30153	1.41625	3.45477	0.000568911	0.0321456
	Gapt	3.11669	-1.48544	3.45577	0.000570142	0.0321456
	Col22a1	3.70605	0.24731	3.45903	0.000570222	0.0321456
	Spint2	-1.06597	4.13957	-3.45483	0.000568596	0.0321456
	Larp6	2.62079	0.29794	3.45458	0.000569832	0.0321456
	6430710C18Rik	2.45954	-3.73506	3.45271	0.000572657	0.0321599
	Tlr2	2.15871	2.18452	3.44921	0.000578302	0.0322794
	Akr1b7	1.66836	-2.94869	3.44979	0.000577209	0.0322794
	Ms4a7	3.02353	1.16499	3.44671	0.000585191	0.032565
	Cd36	1.38555	9.13462	3.4423	0.000590226	0.0326473
	Rbp1	1.14862	3.55643	3.44245	0.000589959	0.0326473
	Arl4d	-1.53247	3.7909	-3.43928	0.000595564	0.0328436
	AA986860	-1.58948	0.764046	-3.43495	0.000603281	0.0331696
	Aifm3	-1.69001	-0.0981834	-3.43244	0.000607813	0.033319
	Msi1	-2.76704	-2.62313	-3.42661	0.000619937	0.0338825
	Acmsd	-1.61837	-0.673324	-3.4162	0.000637845	0.0343707
	Etnk2	-1.17244	1.6723	-3.416	0.000638227	0.0343707
	Mefv	2.35823	-0.969987	3.41676	0.000637137	0.0343707
	Sirpb1a	2.91166	-2.20516	3.41805	0.000636709	0.0343707
	Dio1	1.31838	-0.811874	3.41728	0.0006358	0.0343707
	4930447A16Rik	-1.78726	-4.83066	-3.41367	0.000642658	0.0344075
	Hsf2bp	2.58108	-1.15838	3.41507	0.000640862	0.0344075
	Cyp2d40	1.2446	-1.30493	3.4126	0.000644696	0.0344163
	Adgre4	1.43065	1.52297	3.40554	0.000658322	0.0350418
	Rian	-3.46982	2.36722	-3.40506	0.000667112	0.0353367
	Aldh18a1	1.68107	2.51158	3.40076	0.00066771	0.0353367
	Gbp9	1.43051	4.11293	3.39681	0.000675559	0.0356493
	Ptprc	1.65086	4.31183	3.39198	0.000685272	0.0360583
	Rnd1	-1.39053	2.35413	-3.38856	0.000692228	0.0363202
	Cd300ld	1.40799	2.75681	3.38126	0.00070731	0.0369544
	Aoah	2.01457	1.55034	3.3808	0.00070834	0.0369544
	Clec4f	1.26175	-0.727263	3.37666	0.000716987	0.0372996
	Hamp2	1.47576	-0.696328	3.37242	0.000726009	0.0376622
	Xaf1	1.44547	2.99058	3.37118	0.000728662	0.0376934
	Elane	3.80192	-1.72542	3.36413	0.000759324	0.0389503
	Mir7212	-2.21197	-4.57854	-3.3579	0.000757971	0.0389503
	Kbtbd12	2.1351	1.72515	3.35735	0.000759104	0.0389503
	Cd48	1.93562	1.92841	3.35457	0.000765223	0.0391436
	Tlr7	2.06496	2.38173	3.35265	0.000769618	0.0392591
	AI606473	3.57948	-4.06268	3.35238	0.000782067	0.0397836
	Zfp608	1.36708	2.91695	3.34277	0.000792166	0.0399589
	Zbp1	1.65675	2.24819	3.34223	0.000793421	0.0399589
	Dck	1.27856	2.81807	3.34188	0.000794217	0.0399589
	Jazf1	2.11971	1.73708	3.34267	0.000792555	0.0399589
	Ifit1	1.56431	3.02968	3.33527	0.000809768	0.04063
	Ccdc107	-1.02887	4.35812	-3.32954	0.000823484	0.0412056
	Synpo	1.33641	5.62858	3.32646	0.000830939	0.0414656
	Ccrn4l	1.70426	5.77441	3.32228	0.000841185	0.0417501
	Lair1	1.69913	1.48365	3.32229	0.000841142	0.0417501
	B430306N03Rik	1.967	-0.215154	3.31629	0.000856098	0.0422618
	Cd8b1	3.33265	-1.84072	3.32038	0.000855219	0.0422618
	Fcer1g	1.53408	3.7523	3.3122	0.000866315	0.0426515
	Cd101	2.84012	-1.96563	3.30585	0.000886048	0.0435064
	5430427O19Rik	2.53701	-0.903238	3.30307	0.000891146	0.04364
	Sp140	1.6709	2.59635	3.30092	0.000895316	0.0436493
	Adgrv1	2.41725	-2.06582	3.30097	0.00089609	0.0436493
	Slc15a3	1.49687	1.91058	3.29597	0.000908337	0.0438966
	Gm9733	2.94082	-3.4811	3.29895	0.000905154	0.0438966
	Pilra	1.62192	0.860985	3.29645	0.000907073	0.0438966
	Oas1g	2.0287	0.317907	3.29067	0.00092258	0.0444679
	Prokr1	2.42006	-0.000287657	3.28263	0.000945313	0.0454443
	Il18bp	1.11191	2.58477	3.27769	0.000957939	0.045931
	Nlrp3	1.87067	0.16878	3.27404	0.000968207	0.0461883
	Tuba8	-2.60057	3.05643	-3.27471	0.000968335	0.0461883
	Raet1c	-2.14884	-4.20588	-3.27157	0.000975434	0.0462865
	Rassf4	1.5853	4.25496	3.27209	0.00097365	0.0462865
	Nlrc4	2.62772	-0.280368	3.27125	0.000978301	0.0463029
	Serpinb10	3.28604	-2.82969	3.27241	0.000983635	0.0464356
	Blnk	2.21634	2.21267	3.2666	0.000989722	0.0465168
	Clec4a1	2.25194	2.40324	3.26639	0.000990419	0.0465168
	Ly6a	1.25261	5.65374	3.26262	0.00100076	0.0468826
	Dus1l	-0.873275	5.12387	-3.25203	0.00103192	0.0482192
	Gpr35	2.30447	0.213169	3.24388	0.00105732	0.0491779
	Chil1	3.42034	-1.62501	3.24851	0.00105779	0.0491779
	Lcp2	1.54022	2.4227	3.23754	0.00107606	0.049901
Liver_M*	Obp2a	-5.03495	-4.50052	-12.0005	1.39781e-16	2.56693e-12
	Cyp4a12b	-2.41444	-3.61092	-11.5743	5.28734e-16	4.85484e-12
	Ugt2b38	-2.40028	-1.8228	-11.4456	7.93662e-16	4.85827e-12
	Cyp3a59	-2.32738	-1.62985	-11.0209	3.08068e-15	1.41434e-11
	Cyp4a12a	-3.38084	-3.2643	-10.7286	7.93829e-15	2.91557e-11
	Selenbp2	-3.21072	0.184673	-10.0726	6.90605e-14	2.11371e-10
	Tff3	4.5697	-3.41303	9.56634	3.79983e-13	9.96859e-10
	Gstp1	-2.29401	7.23445	-9.39108	6.90239e-13	1.58444e-09
	Serpina4-ps1	-3.15467	-2.85652	-8.82919	4.7851e-12	9.76374e-09
	Ugt2b35	-2.0975	-1.13394	-8.65711	8.71272e-12	1.6e-08
	Ifi27l2b	2.58437	-0.408944	8.62606	9.7105e-12	1.62112e-08
	Ces2b	-6.37123	-3.16626	-8.27805	3.30295e-11	5.05462e-08
	Rgs16	3.85432	2.33093	7.90147	1.24756e-10	1.76232e-07
	Serpina9	-3.80589	-3.99325	-7.77295	1.96992e-10	2.41171e-07
	Cml5	-3.41174	-3.9577	-7.77467	1.95775e-10	2.41171e-07
	Ces2c	-3.83925	-0.00329622	-7.69167	2.63111e-10	3.01986e-07
	Ccrn4l	3.89773	5.77441	7.57463	3.99391e-10	4.31436e-07
	Gstp2	-2.01461	4.0094	-7.34141	9.19116e-10	9.37703e-07
	Gm4956	-3.15916	-1.54511	-7.29368	1.09038e-09	1.00118e-06
	9130409I23Rik	-2.64005	-2.63682	-7.30017	1.06532e-09	1.00118e-06
	Ces2a	-1.9395	-0.473793	-7.22384	1.40024e-09	1.22448e-06
	Cyp1a2	-2.11292	-0.366404	-7.15192	1.81189e-09	1.51243e-06
	Ddc	-2.05806	1.05312	-7.04144	2.69273e-09	2.14997e-06
	Mup9	-2.93668	-0.608759	-6.80281	6.34017e-09	4.85128e-06
	Cyp2c55	-2.92222	-2.57349	-6.75613	7.49696e-09	5.50697e-06
	Csad	-2.44968	6.0607	-6.6941	9.36645e-09	6.6156e-06
	Cyp2d9	-2.10354	-1.02029	-6.38909	2.79726e-08	1.90255e-05
	Lpin1	3.04722	8.7067	6.34682	3.25476e-08	2.13466e-05
	Ephx1	-1.73294	6.16261	-6.27901	4.14924e-08	2.62747e-05
	Aox1	-1.70508	6.31057	-6.25753	4.48089e-08	2.7429e-05
	Cyp8b1	-2.1595	1.35751	-6.18274	5.85536e-08	3.46864e-05
	Tsc22d1	-1.84911	6.77264	-6.14114	6.79417e-08	3.899e-05
	Olfr1029	3.66859	-3.6665	6.11017	7.59096e-08	4.22425e-05
	Akr1c19	-2.04891	0.436924	-6.08416	8.3277e-08	4.49794e-05
	Apoa4	2.01762	-0.554145	6.06069	9.05537e-08	4.75122e-05
	Ugt2b5	-1.66455	-0.086778	-5.91699	1.51126e-07	7.70912e-05
	Abcc3	-1.77929	4.10191	-5.89355	1.64274e-07	8.15334e-05
	Pitx3	-4.64714	-0.844197	-5.88425	1.70194e-07	8.22487e-05
	Cyp7b1	-1.81673	1.47604	-5.6988	3.2792e-07	0.000154408
	Hsd3b5	-4.10505	-3.2405	-5.5611	5.34156e-07	0.000245231
	Mup8	-2.40925	0.581314	-5.47427	7.24208e-07	0.000324375
	1810053B23Rik	4.08379	-2.89924	5.44374	8.07426e-07	0.000344827
	Cyp17a1	2.64614	-0.52078	5.44594	8.00024e-07	0.000344827
	H2-Q1	2.27469	0.653626	5.33097	1.19702e-06	0.000493596
	Mup12	-3.89199	1.0981	-5.32834	1.20953e-06	0.000493596
	Gsta2	-3.36716	-1.85346	-5.31786	1.25362e-06	0.000500469
	Serpina7	2.06317	-1.57889	5.27592	1.45086e-06	0.000566887
	Elovl3	-3.48252	-0.457391	-5.25854	1.54232e-06	0.000590064
	Apol10b	4.39213	1.53857	5.24352	1.62963e-06	0.000610744
	Scara5	2.3135	4.52678	5.21783	1.77643e-06	0.000652446
	Wfdc15b	5.03142	-3.71009	5.15636	2.21746e-06	0.00079846
	Ugt2b1	-1.83025	-0.194355	-5.14449	2.292e-06	0.00080943
	Mreg	-1.67621	3.89513	-5.11958	2.49875e-06	0.000865795
	Acaa1b	-2.00062	4.97736	-5.07322	2.93365e-06	0.000997658
	Tsku	-2.2374	3.12544	-5.06187	3.05105e-06	0.00101872
	Nipal1	3.80974	0.182831	4.99735	3.81777e-06	0.00122999
	Cyp2b10	-2.64303	-0.335665	-4.9996	3.78233e-06	0.00122999
	Gm16551	-1.96881	-2.71388	-4.93654	4.69785e-06	0.00148744
	Zbtb7c	-2.79898	1.74344	-4.9096	5.15306e-06	0.00160391
	Gpx6	3.29307	-3.3372	4.8647	6.01194e-06	0.00184005
	C130026I21Rik	5.22633	0.436412	4.81503	7.22006e-06	0.00217359
	Gucy2c	4.11227	-2.94874	4.78413	7.93811e-06	0.00235122
	Dnah1	3.55193	-1.39782	4.72607	9.64545e-06	0.00281157
	Rbp1	1.47684	3.55643	4.71543	9.98509e-06	0.0028651
	Rap2a	-1.19326	4.32352	-4.67989	1.12608e-05	0.00318143
	Mup13	-2.48349	1.78674	-4.65484	1.22552e-05	0.00337191
	Mfsd2a	2.16629	0.58726	4.65369	1.23022e-05	0.00337191
	Gclc	-1.45906	5.85791	-4.64714	1.25769e-05	0.00339649
	Ces4a	-3.03402	-2.39845	-4.61054	1.42325e-05	0.00378791
	Cyp3a25	-1.35772	-0.151554	-4.59792	1.48429e-05	0.00389394
	Cyp2c53-ps	-3.04936	-3.9171	-4.56098	1.68098e-05	0.00434782
	Entpd5	-1.27247	6.09208	-4.54827	1.75318e-05	0.00447159
	Serpinb1c	-4.00537	-2.56773	-4.50918	2.00728e-05	0.00491489
	Car3	-2.71393	12.0129	-4.50947	1.99632e-05	0.00491489
	Olfr702	4.06018	-4.31758	4.51415	1.97501e-05	0.00491489
	Keg1	-1.70595	-1.22342	-4.44732	2.45494e-05	0.00586912
	Gldn	5.74826	-0.886746	4.45587	2.46091e-05	0.00586912
	Abcg2	-1.41004	5.00377	-4.42048	2.68366e-05	0.00631831
	Tmprss7	3.82438	-3.8013	4.39077	2.97329e-05	0.00679607
	Cyp3a11	-3.06526	0.810502	-4.38728	2.99761e-05	0.00679607
	Gsta1	-3.37583	-2.61966	-4.38994	2.97414e-05	0.00679607
	Nrep	-2.90655	4.67262	-4.34767	3.41552e-05	0.0076491
	Marcksl1-ps4	-1.87091	-1.57497	-4.34226	3.47527e-05	0.00768914
	Mesp2	-3.32974	-3.7465	-4.33428	3.57365e-05	0.00781269
	Cyp2u1	-1.61731	1.83934	-4.26317	4.50542e-05	0.00973383
	Etnppl	-2.03923	0.0674799	-4.2074	5.4047e-05	0.0115409
	Gria3	3.07839	1.45182	4.20366	5.47686e-05	0.0115606
	Nudt7	-1.90093	5.41216	-4.16519	6.199e-05	0.0127908
	Cd276	-2.20155	2.2118	-4.16843	6.13445e-05	0.0127908
	Ifi27	1.42953	6.74773	4.14938	6.52485e-05	0.0133136
	Slc2a4	4.53127	5.94472	4.13779	6.88054e-05	0.0138851
	Slc37a1	2.17988	1.11161	4.12437	7.07463e-05	0.0141216
	Slc22a26	4.27564	-1.60905	4.10983	7.5042e-05	0.014818
	Adcy1	3.77197	1.34211	4.098	7.74851e-05	0.0151376
	Ifi44	2.28659	1.80356	4.0653	8.55714e-05	0.0165414
	Igfbp1	1.83306	-0.544808	4.03579	9.4058e-05	0.0179925
	Epas1	1.25379	8.42121	4.02636	9.69375e-05	0.0183522
	A930011G23Rik	2.32313	-4.1763	4.01832	9.94725e-05	0.0186399
	Fmn1	1.68178	2.16711	4.00951	0.000102303	0.0189767
	Adrbk2	2.16572	3.71783	3.99838	0.000106003	0.0194663
	Fam89a	-1.74859	1.45127	-3.97107	0.000115632	0.0210243
	Mir6993	2.95752	-4.02665	3.94106	0.00012736	0.0229298
	AA986860	2.1023	0.764046	3.91645	0.000137496	0.0240475
	Mir7655	-2.61676	-4.68834	-3.91839	0.000136713	0.0240475
	Mup1	-3.08609	0.889627	-3.921	0.000135798	0.0240475
	Aldh3b3	3.55203	-1.94687	3.91455	0.00013909	0.0240966
	Cdc7	3.06991	0.357345	3.90392	0.000143327	0.0245987
	Rad51b	2.85872	1.01329	3.8985	0.000145672	0.0247696
	Slc22a27	2.3529	-2.08229	3.86679	0.000160821	0.0270946
	Sdr16c5	-2.48483	-4.85698	-3.83543	0.000177482	0.0296298
	Pdilt	-1.32744	-2.56705	-3.83174	0.000179484	0.0296942
	2310034O05Rik	3.70147	-3.88563	3.82721	0.000183564	0.030098
	Abcd2	1.59564	7.21156	3.80878	0.000192846	0.03134
	Ly6e	1.29724	7.95589	3.80142	0.000197332	0.0317877
	Mup14	-2.82359	-2.27868	-3.7979	0.00019975	0.0318974
	Stap1	3.32903	-0.322877	3.79149	0.000204451	0.0323667
	Acsm2	-3.73262	-3.73315	-3.75156	0.000232723	0.0365276
	Ntrk2	5.34411	5.62003	3.75584	0.000238689	0.0371465
	Slc22a28	-1.38816	-2.12884	-3.72069	0.000253547	0.0391272
	Slc7a15	2.76695	-1.1696	3.71323	0.000259783	0.0397554
	Abhd6	-1.2035	4.13116	-3.6889	0.000279668	0.0422105
	Gm10639	-3.06384	-4.47065	-3.68901	0.000280423	0.0422105
	Tff1	2.67295	-4.31841	3.63822	0.000327072	0.0485238
	Cyp4v3	-1.32461	5.5253	-3.63729	0.000327649	0.0485238
Wat_F*	Cyp1a1	-5.53548	-0.445026	-11.1489	2.0426e-15	3.75103e-11
	BC024386	-5.53021	-0.344231	-8.98074	2.83178e-12	2.60014e-08
	Oas1e	4.47017	-4.32776	8.3904	2.21787e-11	1.01822e-07
	Prodh2	-4.46206	-0.455989	-8.46108	1.7304e-11	1.01822e-07
	Dpys	-5.13491	-0.217662	-8.17045	4.81599e-11	1.76882e-07
	Cyp2d26	-5.22038	1.01507	-8.03078	7.8938e-11	2.41603e-07
	Dmgdh	-5.5187	-0.0721631	-7.95349	1.03869e-10	2.72492e-07
	Apob	-4.75702	2.47235	-7.80962	1.72978e-10	3.97071e-07
	Proc	-4.74803	0.148281	-7.69132	2.63564e-10	4.97163e-07
	Acsm1	-5.21095	-0.237994	-7.67983	2.74737e-10	4.97163e-07
	Nlrp6	-5.63757	-0.315524	-7.65746	2.978e-10	4.97163e-07
	Cyp3a25	-5.26751	-0.151554	-7.58132	3.90444e-10	5.9751e-07
	C130026I21Rik	2.17087	0.436412	7.50273	5.16245e-10	7.29256e-07
	Sycn	-5.81042	-4.50525	-7.39544	7.59767e-10	9.96597e-07
	Clps	-6.91092	-4.37323	-7.30105	1.07084e-09	1.311e-06
	Cfhr1	-4.49444	-0.957044	-7.07517	2.38727e-09	2.73999e-06
	Habp2	-4.82084	0.608983	-7.02229	2.88728e-09	2.9835e-06
	Afm	-5.15244	-0.418622	-7.01892	2.92436e-09	2.9835e-06
	Mug1	-5.72743	0.924049	-6.9902	3.24761e-09	3.1389e-06
	Serpinf2	-4.54677	0.847094	-6.88505	4.72315e-09	3.89299e-06
	Dock8	2.3725	4.82687	6.87598	4.87577e-09	3.89299e-06
	Pnliprp1	-6.81808	-4.2173	-6.89461	4.60557e-09	3.89299e-06
	Acnat1	-5.35489	-0.742501	-6.87728	4.86519e-09	3.89299e-06
	Hnf4a	-5.82039	0.41051	-6.81029	6.19953e-09	4.74367e-06
	Ugt2b36	-4.49288	-0.304598	-6.76896	7.1647e-09	5.2629e-06
	Slc22a1	-5.37832	0.227403	-6.71431	8.7364e-09	6.17058e-06
	Bhmt2	-4.70138	-0.627806	-6.67801	9.9349e-09	6.7572e-06
	Cyp2d10	-4.18876	0.377102	-6.64657	1.11136e-08	7.03757e-06
	Akr1d1	-4.53098	-0.670599	-6.65058	1.09596e-08	7.03757e-06
	Try4	-7.44434	-4.41523	-6.62589	1.21737e-08	7.4519e-06
	Mbl2	-4.47798	-0.349659	-6.60439	1.29348e-08	7.66239e-06
	Cml2	-4.65176	0.429067	-6.59415	1.3423e-08	7.70315e-06
	Gc	-4.92012	2.16914	-6.55332	1.55509e-08	8.65385e-06
	Abcc2	-3.54048	0.572816	-6.52845	1.69736e-08	9.16773e-06
	Gjb1	-4.75385	1.71323	-6.47237	2.07841e-08	1.09051e-05
	Cela3b	-7.24874	-3.96489	-6.43546	2.4102e-08	1.22947e-05
	Try5	-6.44716	-4.49352	-6.41825	2.54524e-08	1.26326e-05
	Apoh	-4.37706	2.26987	-6.39079	2.7827e-08	1.34477e-05
	Bhmt	-6.49514	0.861497	-6.23447	4.92463e-08	2.31887e-05
	F9	-3.63902	-0.665249	-6.2087	5.33729e-08	2.45035e-05
	Ambp	-5.70391	1.21411	-6.12085	7.35353e-08	3.22549e-05
	Sult2a1	-4.48092	-2.03371	-6.11316	7.51892e-08	3.22549e-05
	Ces1c	-4.96355	1.34806	-6.11232	7.5526e-08	3.22549e-05
	Cyp2j5	-5.3751	-0.00264379	-6.06344	9.01156e-08	3.7611e-05
	Cyp2a12	-4.57655	0.0627163	-6.01125	1.08217e-07	4.41621e-05
	Cel	-6.95871	-3.94111	-5.94343	1.40313e-07	5.60156e-05
	Plg	-4.61434	1.43826	-5.90682	1.57035e-07	6.13573e-05
	Apom	-4.18383	0.114552	-5.89209	1.65304e-07	6.32424e-05
	Rdh7	-4.39861	0.597969	-5.88418	1.70106e-07	6.37516e-05
	Pigr	-3.65597	1.71526	-5.87394	1.76203e-07	6.47158e-05
	Slc17a3	-5.5114	-0.939181	-5.85839	1.87432e-07	6.53532e-05
	Entpd8	-4.50751	-0.731635	-5.85524	1.88615e-07	6.53532e-05
	Rag1	-5.46563	-4.39504	-5.85984	1.86409e-07	6.53532e-05
	BC089597	-4.26923	-0.337149	-5.82482	2.10017e-07	7.14214e-05
	F13b	-3.98542	-0.64042	-5.81246	2.19322e-07	7.1922e-05
	Serpina1b	-3.58275	3.03405	-5.81607	2.16425e-07	7.1922e-05
	Apoa2	-4.29493	2.91024	-5.80402	2.2614e-07	7.20402e-05
	Gm9696	4.06266	-2.94748	5.80215	2.27528e-07	7.20402e-05
	Slc27a5	-4.39962	1.49948	-5.78322	2.43539e-07	7.58025e-05
	Kng1	-4.37372	1.51295	-5.77474	2.50965e-07	7.6812e-05
	Akr1c6	-4.52225	0.185514	-5.73671	2.8736e-07	8.65096e-05
	Reg1	-6.07395	-4.38611	-5.71673	3.11691e-07	9.23208e-05
	Ttr	-5.18572	1.92437	-5.6926	3.37093e-07	9.71029e-05
	2210010C04Rik	-7.08485	-4.1686	-5.69706	3.38411e-07	9.71029e-05
	C8a	-5.66895	-0.367709	-5.67889	3.55149e-07	0.000100338
	Acot12	-4.3095	-0.559146	-5.66401	3.71523e-07	0.00010249
	Ugt2b5	-4.45167	-0.086778	-5.66231	3.73928e-07	0.00010249
	Hgd	-4.85862	0.558898	-5.65789	3.80488e-07	0.000102754
	Spink1	-4.98443	-4.07606	-5.64748	3.95039e-07	0.000105138
	Cps1	-5.78221	1.50983	-5.62911	4.24127e-07	0.000109536
	Spp2	-4.36043	-1.04242	-5.62339	4.28998e-07	0.000109536
	Rgn	-4.36756	0.539862	-5.62309	4.29458e-07	0.000109536
	Cyp2c37	-5.24572	0.0288409	-5.62007	4.35998e-07	0.00010968
	Aldh8a1	-4.45174	0.0208037	-5.61068	4.48842e-07	0.000111386
	Slc17a2	-3.71625	-0.721765	-5.52339	6.09628e-07	0.000144122
	Fbp1	-4.10763	1.44652	-5.53164	5.92642e-07	0.000144122
	Pnlip	-7.71344	-4.16576	-5.53302	6.12148e-07	0.000144122
	Apoa1	-4.73692	2.6327	-5.52456	6.09087e-07	0.000144122
	Abcb11	-4.30026	0.258866	-5.48847	6.90363e-07	0.000160479
	Asgr1	-4.40946	0.205302	-5.48075	7.0966e-07	0.000162902
	Mia2	-3.55394	-1.17984	-5.47113	7.32569e-07	0.000166085
	Uroc1	-4.24017	0.393814	-5.46803	7.41697e-07	0.000166104
	F2	-4.54158	1.5089	-5.4412	8.16059e-07	0.000180556
	Cyp2d13	-4.27743	-0.72577	-5.42927	8.50063e-07	0.000182477
	Cyp2d37-ps	-3.84963	-1.25536	-5.42414	8.64492e-07	0.000182477
	Cyp2c68	-4.40618	-0.501942	-5.42996	8.4845e-07	0.000182477
	Aldh1a3	2.11363	2.00221	5.427	8.55035e-07	0.000182477
	Sult2a2	-4.41007	-2.20685	-5.37231	1.03872e-06	0.000216761
	Ces3a	-4.90988	0.310811	-5.351	1.12247e-06	0.000231607
	Rhbg	-2.54463	-0.699309	-5.34005	1.15964e-06	0.000236619
	Serpina1d	-3.46635	2.84927	-5.33133	1.19603e-06	0.000241362
	Ugt2b34	-3.87396	-0.0524777	-5.31322	1.27515e-06	0.000254531
	Agxt	-3.94362	-0.137286	-5.3101	1.28938e-06	0.000254604
	Cela2a	-8.63516	-2.76396	-5.30923	1.3758e-06	0.000268779
	Svep1	1.55705	4.60864	5.28286	1.41613e-06	0.000273745
	Rnase1	-4.98045	-4.03341	-5.25501	1.57144e-06	0.000300603
	Slco1b2	-3.93747	0.428083	-5.24341	1.62742e-06	0.000308103
	Cdh12	3.05171	-4.55739	5.23553	1.67048e-06	0.000309866
	Ctrb1	-9.11655	-3.79195	-5.25996	1.6541e-06	0.000309866
	Pla2g2d	2.15441	1.29769	5.21466	1.7961e-06	0.000329836
	Serpinc1	-3.14268	2.2267	-5.20668	1.84709e-06	0.000335842
	Cyp1a2	-4.79	-0.366404	-5.17629	2.06487e-06	0.000371758
	Aldob	-5.66585	2.11848	-5.14101	2.35509e-06	0.000419891
	Itih4	-2.72754	3.76343	-5.1333	2.38281e-06	0.000420749
	A1cf	-3.6212	-0.751034	-5.12532	2.45173e-06	0.000425544
	Gp2	-4.24891	-4.59001	-5.12539	2.45631e-06	0.000425544
	Dnajc22	-3.65064	-0.982305	-5.11782	2.51647e-06	0.00042976
	Slc27a2	-6.50646	1.38138	-5.12428	2.52745e-06	0.00042976
	Mat1a	-4.8944	1.4992	-5.09884	2.70482e-06	0.0004557
	Apoa5	-4.5524	0.843923	-5.08394	2.84081e-06	0.00047426
	Zg16	-4.4614	-4.26752	-5.07072	2.97225e-06	0.000491734
	Arg1	-3.22774	2.38128	-5.06582	3.01068e-06	0.000493644
	Uox	-4.6907	0.853488	-5.04888	3.2107e-06	0.000517204
	Cpa1	-5.86663	-3.95513	-5.05283	3.2086e-06	0.000517204
	Fezf2	2.36136	-4.75891	5.01795	3.55046e-06	0.000562075
	Alb	-2.5349	7.01702	-5.01862	3.54232e-06	0.000562075
	Itih1	-3.90447	0.614097	-5.0042	3.72989e-06	0.000585434
	Ryr2	3.25218	-1.4417	4.99605	3.83023e-06	0.000596087
	Fam163a	-3.4409	-4.56079	-4.96159	4.3137e-06	0.000665687
	Glyat	-3.48617	-0.396539	-4.95292	4.4446e-06	0.000679729
	Ces2a	-4.27549	-0.473793	-4.95158	4.47872e-06	0.000679729
	Amy2b	-3.78085	-4.60632	-4.93237	4.77351e-06	0.00071853
	Cyp4a10	-6.71452	-0.285759	-4.92095	5.14091e-06	0.000767542
	Cyp2c40	-4.55599	-0.976194	-4.90056	5.3475e-06	0.000791948
	Apon	-3.78602	0.349557	-4.89653	5.39812e-06	0.000793048
	Gnmt	-2.94074	3.20632	-4.89368	5.44235e-06	0.000793202
	Pah	-4.55009	1.05684	-4.89301	5.48768e-06	0.00079351
	Nalcn	3.44581	-0.981784	4.88282	5.6522e-06	0.000810914
	Apoc3	-2.86462	2.17411	-4.87056	5.89011e-06	0.000838496
	Slc22a30	-3.98356	-0.898675	-4.86206	6.07955e-06	0.000845794
	Cyp2c69	-4.9805	-0.890034	-4.8653	6.05953e-06	0.000845794
	Fga	-4.79714	2.04535	-4.86763	5.9999e-06	0.000845794
	Hrg	-4.37153	0.439267	-4.85638	6.21319e-06	0.000851486
	Nes	-1.53803	4.36263	-4.85506	6.20975e-06	0.000851486
	Ahsg	-3.3329	2.97111	-4.84877	6.34878e-06	0.000863623
	Reps2	1.54676	3.78493	4.8461	6.40277e-06	0.000864562
	Amy2a5	-8.93597	-3.71012	-4.85596	6.77286e-06	0.00090786
	Keg1	-5.47018	-1.22342	-4.82167	7.08161e-06	0.000942367
	Fgb	-4.67634	1.85322	-4.8115	7.26228e-06	0.000953271
	Slco1a6	-4.04374	-4.55458	-4.80991	7.26736e-06	0.000953271
	Gm10768	-3.73929	-0.589358	-4.78097	8.00922e-06	0.00104313
	Klk1	-4.42496	-3.20267	-4.77062	8.33068e-06	0.00107736
	Aadat	-5.36691	-1.07405	-4.76897	8.468e-06	0.00108746
	4931406P16Rik	-1.29728	6.07149	-4.75734	8.66217e-06	0.00110467
	Gm7609	2.01358	0.974199	4.73831	9.24018e-06	0.00117025
	Kcnab2	1.80937	1.47097	4.72888	9.54051e-06	0.00120001
	Pon1	-2.0729	3.84484	-4.70414	1.03743e-05	0.00129602
	Slc47a1	-4.65467	3.40854	-4.68333	1.1232e-05	0.00135739
	Fgg	-4.92945	1.93477	-4.68552	1.11843e-05	0.00135739
	Agmat	-3.75378	-0.555899	-4.68125	1.12352e-05	0.00135739
	Hpd	-3.09068	2.09814	-4.68439	1.1096e-05	0.00135739
	Pzp	-3.91748	2.34413	-4.6881	1.09866e-05	0.00135739
	Glrb	2.79693	-2.00609	4.67513	1.14453e-05	0.00137374
	Gabra4	3.40425	-3.463	4.66848	1.17161e-05	0.00139711
	Pla2g1b	-3.3439	-4.75052	-4.66539	1.1837e-05	0.00140242
	Cyp3a41a	-4.36498	-0.826464	-4.65711	1.22401e-05	0.00144088
	Hao2	-5.24083	-2.51392	-4.6548	1.24664e-05	0.00145817
	Kap	-7.38844	-4.32964	-4.66583	1.25482e-05	0.00145845
	Slc6a18	-5.20091	-3.51177	-4.65074	1.26313e-05	0.00145888
	Serpina3k	-3.34449	2.69596	-4.63526	1.31037e-05	0.00150398
	Adgrg2	-1.52959	2.91844	-4.62757	1.34341e-05	0.00153232
	Elovl2	-3.9742	0.513579	-4.57821	1.59222e-05	0.00180491
	Slc9a9	1.4801	2.97251	4.56453	1.66029e-05	0.00187052
	Celsr2	-1.44428	3.08666	-4.53528	1.83106e-05	0.00205034
	Cpn2	-3.6601	0.0540482	-4.5211	1.92471e-05	0.00214214
	Cpn1	-3.52837	1.17829	-4.49451	2.10225e-05	0.00232376
	Fam13a	-1.8326	5.80378	-4.49237	2.1132e-05	0.00232376
	Clec18a	-3.08412	-2.71237	-4.48713	2.15175e-05	0.00235207
	Aspdh	-3.50811	-0.409202	-4.48464	2.17248e-05	0.00236067
	Itih2	-2.94369	3.60219	-4.47152	2.26613e-05	0.00243541
	Aadac	-3.79178	0.11985	-4.4722	2.26778e-05	0.00243541
	Cyp3a59	-3.20144	-1.62985	-4.46837	2.29117e-05	0.00244622
	Ugt3a1	-4.29354	-1.07943	-4.39997	2.89625e-05	0.00307438
	Cyp2c50	-4.79658	0.118863	-4.38942	3.01944e-05	0.00318672
	Azgp1	-3.22045	0.920648	-4.38332	3.03839e-05	0.0031884
	Cyp2c38	-3.62691	-1.22744	-4.35884	3.30033e-05	0.00344359
	Tmeff2	1.34265	1.24582	4.35533	3.32877e-05	0.00345364
	Cyp4f15	-4.10317	-0.32546	-4.34672	3.4481e-05	0.00355735
	Nr1i2	-3.75656	-0.986227	-4.34117	3.50158e-05	0.00359235
	Mep1a	-4.68774	-4.61826	-4.3362	3.59645e-05	0.00366918
	Fam19a1	3.08488	-4.08089	4.32987	3.62304e-05	0.00367589
	Cyp2c29	-4.61358	1.03782	-4.31348	3.8727e-05	0.0039076
	Olfr1388	2.51299	-4.33086	4.27628	4.31664e-05	0.00433173
	Apof	-3.12964	0.405816	-4.26833	4.43499e-05	0.00441273
	Serpini2	-2.51473	-4.83236	-4.26731	4.44541e-05	0.00441273
	Nags	-2.77205	-1.11007	-4.25992	4.55517e-05	0.00449738
	Mbl1	-3.38005	-0.952601	-4.25402	4.6522e-05	0.00456861
	Hao1	-3.14137	-0.842665	-4.2514	4.68779e-05	0.00457907
	Ctrl	-4.13369	-1.88492	-4.23977	4.90421e-05	0.00476513
	Mest	1.69143	3.43486	4.23451	4.94765e-05	0.00478204
	Cyp4a14	-6.30137	0.129122	-4.24329	5.06464e-05	0.00486948
	Cyp2a22	-4.04015	-1.85618	-4.20412	5.50493e-05	0.00526523
	Neurog3	2.37084	-4.65217	4.18334	5.84496e-05	0.00556149
	Crp	-3.76289	0.331966	-4.15803	6.37853e-05	0.0060379
	Myh4	-4.38862	3.30399	-4.15714	6.4459e-05	0.00603942
	Lipf	2.86771	-3.72811	4.15358	6.44077e-05	0.00603942
	Alx4	2.41523	-1.10639	4.14936	6.52587e-05	0.00608331
	Mug-ps1	-4.10292	-0.678028	-4.13837	6.82438e-05	0.00632944
	Pld4	1.55073	4.13347	4.12763	7.00045e-05	0.00646012
	Irf4	-1.57354	2.24818	-4.1255	7.0486e-05	0.00647202
	C4bp	-3.56637	-0.062569	-4.09531	7.80199e-05	0.00712815
	Sec14l2	-2.41114	2.43329	-4.05976	8.71134e-05	0.00791955
	Vwce	-3.52635	-0.778965	-4.04645	9.1283e-05	0.00825774
	Sfrp2	1.67973	0.959306	4.04206	9.21884e-05	0.00825828
	Hpgds	2.09787	1.61306	4.04288	9.19482e-05	0.00825828
	Gm6904	3.50211	-2.31107	4.03103	9.58938e-05	0.00850722
	Miox	-4.57848	-3.80112	-4.03582	9.58217e-05	0.00850722
	Map2k6	2.32812	2.8511	4.0182	9.95106e-05	0.00878564
	Slc34a1	-4.83911	-4.28399	-4.0221	0.000100693	0.00879015
	Gjb2	-3.73693	0.926184	-4.01433	0.000101391	0.00879015
	Dmrt3	2.12509	-4.54664	4.01371	0.00010094	0.00879015
	Olfr1033	-1.65027	3.00401	-4.0107	0.000101912	0.00879015
	Cyp2a4	-4.26112	-0.533299	-4.01481	0.000101955	0.00879015
	Sult1d1	-4.57951	-0.538196	-4.01319	0.000103073	0.00884502
	1700022H01Rik	-2.84039	-3.58958	-4.004	0.0001042	0.00890015
	3425401B19Rik	2.79165	1.81444	3.97421	0.000114568	0.0097404
	Ugt2b38	-2.95188	-1.8228	-3.97235	0.000115302	0.0097576
	Slc5a7	4.58696	-2.99678	3.96646	0.000119781	0.0100902
	Cmah	1.68215	4.69817	3.95394	0.000122099	0.0101919
	Reg2	-4.02002	-4.75043	-3.95794	0.000121863	0.0101919
	Prss3	-2.61557	-4.85249	-3.94587	0.000125315	0.010413
	Prss2	-5.24396	-4.06786	-3.92152	0.000140517	0.0115974
	Fabp1	-4.38741	0.832885	-3.91407	0.000141042	0.0115974
	Cyp2a5	-4.69515	-0.181929	-3.91517	0.000141463	0.0115974
	Slc38a4	-3.5904	5.75544	-3.90149	0.000145023	0.0118365
	Cyp2b13	-4.30112	-2.44837	-3.89385	0.000150163	0.0121662
	Otc	-3.77782	-0.272938	-3.89072	0.000150388	0.0121662
	Hpx	-3.12003	2.95744	-3.87836	0.000155413	0.0125176
	Olfr98	2.68019	-4.49149	3.87023	0.000159164	0.0127637
	F2rl1	-1.7167	0.21471	-3.84171	0.000173969	0.0138903
	Tmem27	-4.33652	-4.00832	-3.84129	0.000177494	0.0141104
	Ctrc	-2.15629	-4.82868	-3.83338	0.000178575	0.0141351
	Prex1	1.28252	4.38003	3.82996	0.00018049	0.0142009
	Igf2	-1.33178	3.07022	-3.82914	0.000180952	0.0142009
	Serpina3j	-2.83055	-3.49212	-3.81889	0.00018707	0.0146185
	F13a1	1.53703	4.24163	3.79619	0.000200577	0.0156076
	Ugt2a3	-3.57855	-0.804448	-3.79275	0.000204196	0.0158222
	Cpb1	-5.08113	-3.49562	-3.78938	0.000213028	0.0164371
	Ttc36	-2.35665	1.96176	-3.77533	0.000214079	0.0164491
	Fcrls	1.44336	1.74701	3.76972	0.000217803	0.0166655
	C730027H18Rik	-2.40142	-2.34613	-3.74475	0.000235424	0.0178408
	1700030F18Rik	3.01528	-4.02431	3.74321	0.000237049	0.0178408
	Cyp2c70	-2.81567	0.292308	-3.74657	0.00023435	0.0178408
	Fam129b	-1.39591	4.8828	-3.74333	0.000236395	0.0178408
	Soga3	2.78787	-4.17898	3.72852	0.000247804	0.0185742
	Tat	-3.62056	1.6867	-3.72535	0.000252086	0.0188184
	Ces1g	-3.41311	-0.135848	-3.71916	0.000256294	0.019055
	Cdh16	-4.35688	-3.87583	-3.70096	0.000275812	0.0204234
	Itih3	-3.60356	2.29051	-3.69049	0.000280787	0.02065
	Tmem8	1.06598	3.51872	3.68722	0.000281121	0.02065
	Crisp2	2.54762	-3.26369	3.68405	0.000284047	0.0207819
	Mall	-1.19891	0.855225	-3.66713	0.000299025	0.0217909
	Pdcd1lg2	3.05971	-3.04242	3.66229	0.00030446	0.0219846
	Hc	-3.0227	1.06487	-3.66133	0.000305275	0.0219846
	Ptpre	1.36291	2.70272	3.66251	0.000303289	0.0219846
	Ces3b	-3.87862	-0.545069	-3.6453	0.000324358	0.0232676
	Hamp	-4.40913	0.370422	-3.63946	0.000334271	0.0238854
	Iyd	-3.38781	-0.848961	-3.60336	0.00036599	0.0258894
	9330159F19Rik	-1.76379	2.10638	-3.59943	0.00036776	0.0258894
	Myo1f	1.62774	2.93522	3.60211	0.000364779	0.0258894
	Cadps2	-1.62754	2.46731	-3.59926	0.000367955	0.0258894
	Baat	-3.01215	0.110887	-3.59588	0.000372961	0.0260713
	C8b	-3.67804	-1.00304	-3.59829	0.00037338	0.0260713
	Lyl1	1.36536	2.25655	3.58453	0.000384796	0.0267667
	Igsf11	-3.20717	0.116676	-3.57881	0.000393596	0.0272755
	1300017J02Rik	-2.79332	0.691588	-3.57642	0.000395127	0.0272786
	Lect2	-3.19337	-1.04786	-3.55797	0.000419287	0.0288381
	Anks4b	-3.44329	-1.36684	-3.55755	0.000421201	0.0288617
	Rgs2	-1.50574	3.34232	-3.54723	0.000430831	0.0294118
	Tnfrsf17	2.61308	-2.49474	3.54022	0.000440552	0.0299641
	Wdr86	2.0963	-0.744629	3.53487	0.000447259	0.030308
	Cadps	2.68415	-2.80477	3.53409	0.000448921	0.0303088
	Cd209f	1.58552	2.18633	3.51603	0.000473328	0.0318395
	Saa4	-4.79251	-0.566539	-3.52023	0.000488058	0.0327105
	Pik3cg	1.50912	2.05286	3.49774	0.000500082	0.0331631
	BB123696	-3.14929	-1.98081	-3.50084	0.000498145	0.0331631
	Pigz	1.97254	-0.103163	3.49755	0.000500386	0.0331631
	Adamts5	1.48106	5.1565	3.49644	0.000502033	0.0331631
	Hpse	1.56209	2.51784	3.49492	0.000504323	0.0331949
	Cyp2d9	-4.21513	-1.02029	-3.49487	0.000518128	0.0339818
	Hapln3	2.20241	-1.80988	3.473	0.000538677	0.0352038
	Clec2g	2.80364	-2.84379	3.46806	0.000547917	0.0356806
	Tead1	-1.31782	6.60351	-3.46335	0.000554308	0.0359433
	Crtam	2.92345	-3.78049	3.46357	0.000555864	0.0359433
	Fgd2	1.43798	2.8596	3.44965	0.000577449	0.0371378
	Hsd3b4	-3.69442	-4.29585	-3.45423	0.000578383	0.0371378
	Gnb3	3.18966	-1.74357	3.44845	0.000583331	0.037325
	Cldn19	-3.12936	-1.71536	-3.43931	0.000599032	0.0381966
	Zfyve28	1.60086	0.0118199	3.42826	0.000615413	0.0389705
	Ido2	-3.17786	-0.487084	-3.43089	0.000614673	0.0389705
	Bank1	1.98272	1.42688	3.42265	0.000625791	0.0394915
	Urah	-2.85163	-0.840962	-3.41573	0.000640774	0.0402985
	Hpse2	3.1815	-3.9882	3.40915	0.000655874	0.0411074
	Adam23	1.27705	3.49768	3.40301	0.000663276	0.04115
	Pipox	-3.60216	0.522769	-3.40843	0.000662208	0.04115
	Cd37	1.59743	2.60153	3.40386	0.000661598	0.04115
	Akr1c21	-2.9157	-2.76921	-3.38479	0.000702803	0.0434555
	Fam214a	-1.4579	6.81218	-3.37467	0.000721206	0.0444437
	Slc22a19	-3.08878	-4.81898	-3.37499	0.000724981	0.0445269
	Gpr1	1.57714	-1.0779	3.36784	0.000735872	0.0450452
	Siglec1	1.41076	3.97255	3.36641	0.000738964	0.0450842
	Pik3ap1	1.49833	3.33045	3.36353	0.00074527	0.0453183
	Ppfia4	1.60017	1.41603	3.34867	0.00077855	0.0470733
	Rab9b	2.5169	-2.41895	3.34881	0.000779257	0.0470733
	Amn	-3.06529	-3.45557	-3.3422	0.000798485	0.0480766
	Slc13a1	-2.83855	-4.80919	-3.33468	0.000814182	0.0488616
	G6pc	-3.3421	0.750585	-3.32961	0.000832437	0.0497944
	Gm19345	2.6347	-3.80916	3.32503	0.000836162	0.0498548
Wat_M*	Crtac1	2.51114	-0.539721	7.5678	4.09203e-10	7.51461e-06
	Nxf3	3.82372	-3.7692	7.02742	2.83203e-09	2.60037e-05
	C130026I21Rik	2.94111	0.436412	6.85935	5.17572e-09	3.16823e-05
	Cyp1a1	-3.80241	-0.445026	-6.56971	1.46395e-08	6.72098e-05
	Sptlc3	3.19679	-4.55022	6.04218	9.67438e-08	0.000355321
	Slc6a7	3.26246	-0.527833	5.97154	1.24455e-07	0.000380916
	Gdf7	4.06701	-2.76776	5.84566	1.94942e-07	0.000511417
	Gm7609	2.39408	0.974199	5.79783	2.30836e-07	0.000529884
	Rad21l	3.20327	-4.34133	5.43566	8.29569e-07	0.00169269
	Pisd-ps2	1.44328	3.88257	5.3473	1.13057e-06	0.00207619
	Gm6093	3.43345	-4.49964	5.2507	1.58495e-06	0.002646
	Cd209b	1.88485	1.70884	4.93617	4.70385e-06	0.00719845
	Tpsb2	2.00012	0.951188	4.79206	7.69793e-06	0.0108742
	Ccl8	3.01416	0.925348	4.70502	1.03468e-05	0.013572
	2410018L13Rik	2.85561	-2.74062	4.60045	1.47206e-05	0.0180219
	Pisd-ps1	1.22679	6.5808	4.53766	1.81659e-05	0.0208499
	Cma1	1.91535	0.652425	4.5084	2.00318e-05	0.021639
	Fcer1a	2.95937	-2.07058	4.48902	2.13782e-05	0.0218105
	2410017I17Rik	2.99405	-3.34718	4.42045	2.68546e-05	0.0258231
	Gm13102	3.22423	-3.91095	4.40668	2.81236e-05	0.0258231
	Birc7	2.63407	-4.59015	4.36063	3.27158e-05	0.0286092
	Mrgprx2	2.50661	-2.08396	4.32152	3.72107e-05	0.0310608
	Slc5a7	2.83298	-2.99678	4.20845	5.38901e-05	0.0412349
	Gnb3	3.91408	-1.74357	4.22131	5.19738e-05	0.0412349
* Mus, Gastrocnemius muscle; Wat, White adipose tissue; F, differentially expressed genes in comparing Old to Young age group in females; M, differentially expressed genes in comparing Old to Young age group in males

## Sheet: Supplementary table 5
	Term	P.value	Adjusted.P.value	Gene count	Total number of genes	Gene ratio (%)
Liver_overlapping*	Chemical carcinogenesis	1.89529e-08	1.49728e-06	6	94	6.38298
	Metabolism of xenobiotics by cytochrome P450	1.34713e-07	5.32115e-06	5	66	7.57576
	Drug metabolism	2.07559e-06	5.46573e-05	5	114	4.38596
	Steroid hormone biosynthesis	2.16259e-05	0.000427112	4	89	4.49438
	Bile secretion	0.000318342	0.0050298	3	72	4.16667
Mus_M*	Protein digestion and absorption	1.80654e-13	7.40681e-12	10	90	11.1111
	ECM-receptor interaction	2.17082e-07	4.45018e-06	6	83	7.22892
	Focal adhesion	3.48008e-05	0.000475611	6	199	3.01508
	AGE-RAGE signaling pathway in diabetic complications	0.000272957	0.00269201	4	101	3.9604
	Amoebiasis	0.000328294	0.00269201	4	106	3.77358
	Relaxin signaling pathway	0.000730904	0.00439826	4	131	3.05344
	PI3K-Akt signaling pathway	0.000821762	0.00439826	6	357	1.68067
	Human papillomavirus infection	0.000858198	0.00439826	6	360	1.66667
	beta-Alanine metabolism	0.00441726	0.0201231	2	32	6.25
	Platelet activation	0.00689205	0.0282574	3	125	2.4
Liver_F*	NOD-like receptor signaling pathway	2.45302e-06	0.00028155	15	205	7.31707
	Steroid hormone biosynthesis	2.7335e-06	0.00028155	10	89	11.236
	Retinol metabolism	2.4576e-05	0.00168755	9	91	9.89011
	Chemical carcinogenesis	0.000200907	0.0103467	8	94	8.51064
	Hematopoietic cell lineage	0.00111443	0.0459144	7	94	7.44681
	Toll-like receptor signaling pathway	0.0015083	0.0462085	7	99	7.07071
	Osteoclast differentiation	0.00157019	0.0462085	8	128	6.25
Liver_M*	Retinol metabolism	3.29101e-09	3.02773e-07	8	91	8.79121
	Drug metabolism	3.98588e-07	1.83351e-05	7	114	6.14035
	Steroid hormone biosynthesis	1.62554e-06	3.73875e-05	6	89	6.74157
	Arachidonic acid metabolism	1.62554e-06	3.73875e-05	6	89	6.74157
	Chemical carcinogenesis	2.24133e-06	4.12405e-05	6	94	6.38298
	Glutathione metabolism	0.000131867	0.00195387	4	64	6.25
	Metabolism of xenobiotics by cytochrome P450	0.000148664	0.00195387	4	66	6.06061
	Fatty acid degradation	0.00109355	0.0125759	3	50	6
	Peroxisome	0.00481714	0.0445351	3	84	3.57143
	PPAR signaling pathway	0.00497896	0.0445351	3	85	3.52941
	Ascorbate and aldarate metabolism	0.00532485	0.0445351	2	27	7.40741
Wat_F*	Complement and coagulation cascades	1.80418e-16	2.65214e-14	18	88	20.4545
	Pancreatic secretion	7.59056e-14	5.57906e-12	17	105	16.1905
	Fat digestion and absorption	1.20887e-10	5.92347e-09	10	40	25
	Retinol metabolism	3.48794e-10	1.28182e-08	13	91	14.2857
	Steroid hormone biosynthesis	3.33066e-09	9.79214e-08	12	89	13.4831
	Protein digestion and absorption	4.32942e-08	1.06071e-06	11	90	12.2222
	Linoleic acid metabolism	3.75742e-07	7.37199e-06	8	50	16
	Arachidonic acid metabolism	4.01197e-07	7.37199e-06	10	89	11.236
	PPAR signaling pathway	2.54822e-06	4.16209e-05	9	85	10.5882
	Chemical carcinogenesis	5.91122e-06	8.68949e-05	9	94	9.57447
	Inflammatory mediator regulation of TRP channels	1.04396e-05	0.000139512	10	127	7.87402
	Phenylalanine metabolism	1.30181e-05	0.000159472	5	23	21.7391
	Ascorbate and aldarate metabolism	2.98584e-05	0.00033763	5	27	18.5185
	Cholesterol metabolism	5.44802e-05	0.000572042	6	49	12.2449
	Bile secretion	5.91484e-05	0.000579654	7	72	9.72222
	Arginine biosynthesis	0.000115182	0.00105824	4	19	21.0526
	Serotonergic synapse	0.000488824	0.00422689	8	132	6.06061
	Primary bile acid biosynthesis	0.00126106	0.0102987	3	16	18.75
	African trypanosomiasis	0.00197	0.0151586	4	39	10.2564
	Tyrosine metabolism	0.00216552	0.0151586	4	40	10
	Glycine, serine and threonine metabolism	0.00216552	0.0151586	4	40	10
	Vitamin digestion and absorption	0.00420267	0.0280815	3	24	12.5
	Cysteine and methionine metabolism	0.00490298	0.0293641	4	50	8
	Drug metabolism	0.0049514	0.0293641	6	114	5.26316
	Phenylalanine, tyrosine and tryptophan biosynthesis	0.0049939	0.0293641	2	8	25
	Peroxisome	0.00605025	0.0342072	5	84	5.95238
	Neuroactive ligand-receptor interaction	0.00905533	0.047702	11	348	3.16092
	Pentose phosphate pathway	0.00950075	0.047702	3	32	9.375
	Ubiquinone and other terpenoid-quinone biosynthesis	0.00954614	0.047702	2	11	18.1818
	Glycerolipid metabolism	0.0098816	0.047702	4	61	6.55738
	Staphylococcus aureus infection	0.0100596	0.047702	5	95	5.26316
* Mus, Gastrocnemius musclel; Wat, White adipose tissue; overlapping, differentially expressed genes found in both Liver female and male samples in comparing old to young age group; F, based on differentially expressed genes in comparing Old to Young age group in females; M, based on differentially expressed genes in comparing Old to Young age group in males

## Sheet: Supplementary table 6
Gene	Module membership	Gene significance
A630001G21Rik	0.906811	0.264399
Adamts6	0.433756	0.390867
Adgre1	0.908805	0.224875
AI662270	0.920485	0.268029
Aim2	0.903447	0.397256
Akna	0.917322	0.319899
Aoah	0.934693	0.433691
Apobr	0.895616	0.156698
Arhgap25	0.907412	0.327001
Arhgap30	0.97421	0.272256
Arhgap9	0.935398	0.199924
Arhgdib	0.932423	0.339951
Arl4c	0.92867	0.202672
Armc3	0.535057	0.230961
B4galnt4	0.524462	0.490273
Bank1	0.897574	0.290213
Becn1	-0.641668	-0.186124
Blnk	0.606618	0.391171
C030006K11Rik	-0.364182	-0.384556
C1qa	0.895558	0.207825
C1qb	0.928331	0.241184
C1qc	0.912735	0.22844
C3ar1	0.950134	0.266382
C920009B18Rik	0.673737	0.464381
Card11	0.815532	0.316708
Casp1	0.904092	0.279633
Ccdc154	-0.324586	-0.170395
Ccdc180	0.337584	0.0472532
Ccr3	0.583438	0.241309
Cd14	0.891074	0.0870051
Cd200r1	0.901175	0.176559
Cd300a	0.939786	0.258732
Cd300lb	0.924773	0.253036
Cd37	0.929382	0.252504
Cd40	0.890142	0.236616
Cd44	0.84647	0.145842
Cd48	0.964935	0.341404
Cd53	0.972813	0.312487
Cd68	0.964192	0.234399
Cd74	0.929668	0.228311
Cd80	0.853353	0.265053
Cd83	0.899439	0.174285
Chmp7	-0.874752	-0.223344
Clec4a1	0.934466	0.35461
Clec4a2	0.875749	0.365762
Clec4a3	0.949538	0.306477
Clec4e	0.710607	0.302902
Clspn	0.688147	0.115922
Coro1a	0.957058	0.285195
Cotl1	0.947849	0.215262
Cpne5	0.335446	0.111537
Cryba4	0.436571	0.309044
Csf1r	0.925579	0.230047
Csf2rb	0.901358	0.13497
Cxcr2	0.638828	0.293121
Cyba	0.93398	0.28122
Cyp4f18	0.900548	0.275829
Cyth4	0.952719	0.263559
Cytip	0.914013	0.312605
Ddb1	-0.478992	-0.234488
Depdc1b	0.661198	0.111641
Dnah1	0.315214	0.518876
Dock10	0.920051	0.290647
Dock2	0.968983	0.316258
Dok2	0.894499	0.072016
Dpcd	-0.600689	-0.226534
Dse	0.886421	0.097433
Dtd1	-0.460454	-0.172547
Dtx1	0.453867	0.263363
Ebi3	0.88648	0.332607
Epsti1	0.884509	0.269943
Fcer1g	0.941035	0.246238
Fcgr3	0.950263	0.227035
Fermt3	0.946558	0.174419
Ffar1	0.380986	0.226194
Fgd2	0.956343	0.263975
Fignl1	0.627795	0.26246
Frmd4a	0.8404	0.191186
G2e3	0.566745	0.235102
Glipr1	0.902049	0.227417
Gm11346	0.521523	0.316313
Gm11696	0.458958	0.320287
Gm5086	0.667235	0.253639
Gm5431	0.890351	0.28968
Gpn3	-0.885644	-0.111273
Gpr132	0.859135	0.269773
Gpr141	0.57097	0.455006
Gpr35	0.856645	0.353581
Gpsm3	0.928999	0.18316
Hcls1	0.915715	0.243259
Hexb	0.889688	0.235788
Hpgds	0.909662	0.47059
I830077J02Rik	0.331007	0.243098
Iars2	-0.460808	-0.315903
Ifi203	0.909158	0.313057
Ifit2	0.874585	0.510314
Ikzf1	0.966436	0.268746
Ikzf3	0.877159	0.381398
Il10ra	0.961559	0.277216
Il10rb	0.921302	0.16753
Inpp5d	0.945874	0.278389
Insrr	0.472618	0.227518
Irf8	0.909948	0.334368
Iscu	-0.428822	-0.146933
Itgax	0.892244	0.385863
Itgb2	0.975832	0.262733
Itgb7	0.876568	0.286021
Kansl3	-0.536274	-0.139603
Kat2a	-0.391722	-0.463435
Kcnk13	0.86795	0.333298
Kif14	0.592338	0.0205729
Kif15	0.705951	0.0854125
Kif21b	0.927314	0.282031
Laptm5	0.982963	0.240196
Lbh	0.890953	0.41451
Lilrb4a	0.937995	0.286396
Lpxn	0.93812	0.267361
Lsm14b	-0.876051	-0.130794
Lyz2	0.93855	0.304556
Mamdc2	0.594245	0.28299
Mcoln2	0.865128	0.369743
Mgrn1	-0.371737	-0.101324
Mlf2	-0.757007	-0.305486
Mmp8	0.41709	0.439302
Mndal	0.920931	0.294267
Mrc1	0.902259	0.211091
Mrpl44	-0.869506	-0.176404
Ms4a4c	0.818016	0.368397
Ms4a6c	0.930349	0.446181
Ms4a6d	0.929211	0.409196
Ms4a7	0.860867	0.383222
Ms4a8a	0.875995	0.250665
Myh15	0.358478	0.292964
Myo1f	0.97718	0.338182
Myo1g	0.934223	0.279989
Ncf1	0.957121	0.270393
Ncf2	0.97135	0.276961
Ncf4	0.946612	0.288341
Nckap1l	0.978979	0.312817
Ndufaf7	-0.476778	-0.295451
Nfam1	0.95464	0.24697
Nlrc4	0.888129	0.289005
Nlrp1a	0.745515	0.264629
Nlrp1b	0.906951	0.304848
Nrros	0.942501	0.196057
Oas2	0.8944	0.392855
Oasl2	0.898419	0.353624
P2ry12	0.809807	0.378816
Pacsin1	0.453615	0.105214
Phf11b	0.859145	0.354402
Pirb	0.95787	0.317954
Plcg2	0.94375	0.335418
Pld4	0.968954	0.299117
Plek	0.927291	0.435796
Plk2	0.418389	0.266666
Ppbp	0.845619	0.360648
Ppfia1	-0.323611	-0.499312
Ppfia4	0.653346	0.444558
Ppm1h	0.904063	0.193889
Ppp2cb	-0.378028	-0.111684
Prcp	0.885008	0.0754473
Prex1	0.765187	0.387931
Prkcb	0.957766	0.201859
Ptcd1	-0.379201	-0.303621
Ptpn22	0.907812	0.343453
Ptpn7	0.863666	0.141937
Ptprc	0.973236	0.3114
Rac2	0.916553	0.241759
Rap1b	0.906562	0.129307
Rassf4	0.927484	0.312381
Rbm12	0.338029	0.107727
Retnlg	0.645611	0.333321
Rnase6	0.882201	0.331298
Rsph3a	-0.805304	-0.117482
S100a8	0.744811	0.403498
Samsn1	0.891394	0.328385
Selplg	0.964593	0.26945
Setd3	-0.902195	-0.138698
Sh2d1b1	0.74743	0.320581
Siglec1	0.906655	0.200575
Siglecf	0.411952	0.26399
Sirpa	0.969671	0.314567
Sla	0.926067	0.38185
Slamf7	0.891088	0.418837
Slc11a1	0.945499	0.247571
Slc29a3	0.876418	0.0746436
Slc2a6	0.823861	0.319725
Slc37a2	0.921554	0.261348
Slc38a1	0.89573	0.16944
Slc9a9	0.9009	0.273228
Slfn2	0.938169	0.399215
Slfn4	0.576943	0.365329
Slfn8	0.937844	0.364261
Smug1	-0.587736	-0.289226
Snx20	0.921478	0.211932
Soat1	0.946439	0.293866
Sp110	0.908758	0.345941
Sp140	0.93548	0.314831
Spi1	0.943477	0.221044
Spn	0.93486	0.271388
Strc	0.532605	0.296241
Sult1e1	0.407181	0.152448
Syk	0.96098	0.237039
Tatdn2	-0.355606	-0.180235
Tbc1d17	-0.491992	-0.091616
Tbxas1	0.955102	0.280349
Tgfb1	0.887396	0.0977807
Tgfbi	0.792112	0.289974
Themis2	0.970033	0.249857
Timm50	-0.494289	-0.384895
Tlr2	0.871044	0.401033
Tlr9	0.889987	0.299289
Tnfaip8l2	0.921759	0.28166
Tnfsf15	0.398506	0.175333
Tnfsf18	0.314132	0.157566
Tnfsf8	0.54073	0.442168
Trem2	0.920086	0.376911
Tspyl4	0.502586	0.42131
Tyrobp	0.925606	0.240451
Ucp2	0.922631	0.179348
Vmn2r96	0.44694	0.378625
Wdfy4	0.972839	0.344651

## Sheet: Supplementary table 7
Gene Module	Odds ratio	CI lower bound	CI upper bound	p-value	adjusted p-value	adjustment
ME1	-43.9407	-101.832	7.65288	0.109904	0.153865	w/o sex adjustment
ME2	-27.0836	-54.9537	-3.76666	0.0356204	0.124671
ME3	19.7064	0.00500536	43.0482	0.0676179	0.13813
ME4	16.1326	7.44283	27.602	0.00142366	0.00996563
ME5	-2.50108	-7.07601	1.73696	0.257994	0.300993
ME6	-16.3473	-36.8877	-1.0982	0.0789313	0.13813
ME7	-2.10664	-6.38039	1.88099	0.30939	0.30939
ME1	-47.2818	-106.423	6.1622	0.0950987	0.133138	w/ sex adjustment
ME2	-27.7421	-56.3875	-4.05756	0.0349618	0.122366
ME3	19.7678	0.0171979	43.3959	0.0682174	0.129749
ME4	16.708	7.6573	28.8242	0.00170365	0.0119256
ME5	-2.8507	-7.68934	1.66346	0.225715	0.23418
ME6	-16.6967	-37.3301	-1.25563	0.0741424	0.129749
ME7	-2.8533	-7.74174	1.77032	0.23418	0.23418

## Sheet: Supplementary table 8
Term	Pathway class	P.value	Adjusted.P.value	Gene count	Total number of genes	Gene ratio (%)
Osteoclast differentiation	Development and regeneration	7.86679e-14	1.14069e-11	14	128	10.9375
Leishmaniasis	Infectious disease	1.00831e-08	7.31028e-07	8	67	11.9403
Tuberculosis	Infectious disease	1.85197e-08	8.95117e-07	11	178	6.17978
Fc gamma R-mediated phagocytosis	Immune system	8.12577e-08	2.94559e-06	8	87	9.1954
B cell receptor signaling pathway	Immune system	3.68589e-07	1.06891e-05	7	72	9.72222
Leukocyte transendothelial migration	Immune system	7.09248e-07	1.71401e-05	8	115	6.95652
Natural killer cell mediated cytotoxicity	Immune system	8.63354e-07	1.78838e-05	8	118	6.77966
Phagosome	Transport and catabolism	2.25947e-06	3.94806e-05	9	180	5
Staphylococcus aureus infection	Infectious disease	2.45052e-06	3.94806e-05	7	95	7.36842
Pertussis	Infectious disease	8.84788e-06	0.000128294	6	76	7.89474
Cell adhesion molecules (CAMs)	Signaling molecules and interaction	1.31239e-05	0.000172997	8	170	4.70588
Complement and coagulation cascades	Immune system	2.06129e-05	0.000249072	6	88	6.81818
Fc epsilon RI signaling pathway	Immune system	7.2192e-05	0.000805218	5	68	7.35294
Malaria	Infectious disease	0.000263349	0.00272754	4	49	8.16327
NF-kappa B signaling pathway	Signal transduction	0.000485791	0.00433301	5	102	4.90196
Legionellosis	Infectious disease	0.000504631	0.00433301	4	58	6.89655
Chagas disease (American trypanosomiasis)	Infectious disease	0.000508008	0.00433301	5	103	4.85437
Platelet activation	Immune system	0.00121831	0.00981413	5	125	4
Prion diseases	Neurodegenerative disease	0.00129581	0.00988909	3	34	8.82353
NOD-like receptor signaling pathway	Immune system	0.00199455	0.0144605	6	205	2.92683
Systemic lupus erythematosus	Immune disease	0.00220345	0.0151492	5	143	3.4965
Viral myocarditis	Cardiovascular disease	0.0022985	0.0151492	4	87	4.5977
Intestinal immune network for IgA production	Immune system	0.00256366	0.0161622	3	43	6.97674
Toll-like receptor signaling pathway	Immune system	0.00366713	0.0221556	4	99	4.0404
C-type lectin receptor signaling pathway	Immune system	0.0056811	0.0329504	4	112	3.57143
VEGF signaling pathway	Signal transduction	0.00598253	0.0333641	3	58	5.17241
Lysosome	Transport and catabolism	0.00809768	0.0434875	4	124	3.22581
Chemokine signaling pathway	Immune system	0.00851197	0.0440799	5	197	2.53807
